# Supplementary material for: The Image Data Explorer: Interactive exploration of image-derived data
Source: PLoS One. 2022 Sep 15;17(9):e0273698. doi: 10.1371/journal.pone.0273698 (PMC9477257; doi:10.1371/journal.pone.0273698)
Supplement: S2 File — (TXT) [file pone.0273698.s002.txt]

ImageNumber	ObjectNumber	Metadata_ImageFile_Path_Cy3	Metadata_ImageFile_Path_Masks	Metadata_Plate	Metadata_Well	Metadata_Gene	Metadata_siRNA	Metadata_chrCondPhenotype	AreaShape_Area	AreaShape_Center_X	AreaShape_Center_Y	AreaShape_Compactness	AreaShape_Eccentricity	AreaShape_EulerNumber	AreaShape_Extent	AreaShape_FormFactor	AreaShape_MajorAxisLength	AreaShape_MaxFeretDiameter	AreaShape_MaximumRadius	AreaShape_MeanRadius	AreaShape_MedianRadius	AreaShape_MinFeretDiameter	AreaShape_MinorAxisLength	AreaShape_Orientation	AreaShape_Perimeter	AreaShape_Solidity	Children_Nucleoli_Count	Intensity_MADIntensity_DNA	Intensity_MedianIntensity_DNA	Location_CenterMassIntensity_X_DNA	Location_CenterMassIntensity_Y_DNA	Location_Center_X	Location_Center_Y	Location_MaxIntensity_X_DNA	Location_MaxIntensity_Y_DNA	Mean_Nucleoli_AreaShape_Area	Mean_Nucleoli_AreaShape_Center_X	Mean_Nucleoli_AreaShape_Center_Y	Mean_Nucleoli_AreaShape_Compactness	Mean_Nucleoli_AreaShape_Eccentricity	Mean_Nucleoli_AreaShape_EulerNumber	Mean_Nucleoli_AreaShape_Extent	Mean_Nucleoli_AreaShape_FormFactor	Mean_Nucleoli_AreaShape_MajorAxisLength	Mean_Nucleoli_AreaShape_MaxFeretDiameter	Mean_Nucleoli_AreaShape_MaximumRadius	Mean_Nucleoli_AreaShape_MeanRadius	Mean_Nucleoli_AreaShape_MedianRadius	Mean_Nucleoli_AreaShape_MinFeretDiameter
12	1	idr0002-chrCondensation-t170/plate1_1_013_[Well_2,_Field_1_(Spot_2)]__179700__0__0__1344__1024.tiff	idr0002-chrCondensation-t170/CP-output/plate1_1_013_[Well_2,_Field_1_(Spot_2)]__179700__0__0__1344__1024_combinedMask.tiff	plate1_1	2	AKAP8	s20068_AKAP8	Shorter prophase	2386	206.0	34.0	1.0847951622762422	0.7428947749548126	1.0	0.7101190476190476	0.8404609746296559	67.40588956526409	67.00746227100382	22.02271554554524	8.74224101111857	7.810249675906654	44.253813395005864	45.12205596441358	-50.25853244336389	188.87799999999976	0.9697216013005485	4	0.001312275417149067	0.012970169074833393	205.92489668522109	31.747867981025095	206.08256496227997	32.178541492036885	211.0	14.0	42.0	196.5	36.25	0.9700488521822809	0.48387693139393856	1.0	0.8185897435897436	0.8631058882069742	5.956855999038328	5.282595065829405	2.5306043737181163	1.4212058850440954	1.3090169943749475	4.0
12	2	idr0002-chrCondensation-t170/plate1_1_013_[Well_2,_Field_1_(Spot_2)]__179700__0__0__1344__1024.tiff	idr0002-chrCondensation-t170/CP-output/plate1_1_013_[Well_2,_Field_1_(Spot_2)]__179700__0__0__1344__1024_combinedMask.tiff	plate1_1	2	AKAP8	s20068_AKAP8	Shorter prophase	2182	156.0	51.0	1.0323887361795443	0.6229454965345104	1.0	0.7704802259887006	0.8662911763939183	59.61061432823495	58.69412236331676	23.08679276123039	8.718065490930323	7.810249675906654	46.80937563201226	46.6313116244254	88.70284998003196	177.9099999999998	0.9663418954827281	1	0.001892118714749813	0.013748378492891788	156.39877065483	45.730287226758705	155.91567369385885	46.67231897341888	157.0	38.0	152.0	158.0	54.0	1.0049119547331844	0.32522072414001996	1.0	0.7755102040816326	0.9488962885137343	14.391527184750258	13.92838827718412	6.324555320336759	2.645005137101908	2.23606797749979	12.727922061357855
12	3	idr0002-chrCondensation-t170/plate1_1_013_[Well_2,_Field_1_(Spot_2)]__179700__0__0__1344__1024.tiff	idr0002-chrCondensation-t170/CP-output/plate1_1_013_[Well_2,_Field_1_(Spot_2)]__179700__0__0__1344__1024_combinedMask.tiff	plate1_1	2	AKAP8	s20068_AKAP8	Shorter prophase	2421	314.0	55.0	1.0372940175861776	0.6268342534841965	1.0	0.7336363636363636	0.8844746886473079	63.02864630504427	61.71709649683789	24.041630560342615	9.140400565677345	8.06225774829855	47.28889741794077	49.1089354458618	-52.78902551599991	185.46399999999971	0.9720939570367394	3	0.0019531548023223877	0.01362630631774664	313.67457968894587	57.87396229565529	313.79801734820325	57.278810408921935	306.0	58.0	64.33333333333333	313.3333333333333	48.0	1.0086650610167345	0.5483014491296553	1.0	0.6975623582766439	0.8105851941947538	8.484464509834755	7.814855381321475	3.6336821809594113	1.739975784182785	1.5500938466242948	6.407454788745022
12	4	idr0002-chrCondensation-t170/plate1_1_013_[Well_2,_Field_1_(Spot_2)]__179700__0__0__1344__1024.tiff	idr0002-chrCondensation-t170/CP-output/plate1_1_013_[Well_2,_Field_1_(Spot_2)]__179700__0__0__1344__1024_combinedMask.tiff	plate1_1	2	AKAP8	s20068_AKAP8	Shorter prophase	3116	503.0	61.0	1.0678949582801875	0.717484295515596	1.0	0.7904616945712836	0.8680061953888543	75.45293828236353	74.21590126111789	25.96150997149434	10.16203882606266	9.0	51.78493260865576	52.5586063862914	15.516731328169563	212.3939999999997	0.9783359497645212	6	0.0021820412948727608	0.015335316769778728	504.570414860971	61.841448882937684	505.2775994865212	62.43966623876765	502.0	52.0	47.166666666666664	509.1666666666667	64.0	1.0468275469977433	0.5946563875190402	1.0	0.6949168556311415	0.9013242549332933	7.621152033759263	6.946434281479071	3.0687632300705308	1.559488643311714	1.2750469233121475	5.409307353785952
12	5	idr0002-chrCondensation-t170/plate1_1_013_[Well_2,_Field_1_(Spot_2)]__179700__0__0__1344__1024.tiff	idr0002-chrCondensation-t170/CP-output/plate1_1_013_[Well_2,_Field_1_(Spot_2)]__179700__0__0__1344__1024_combinedMask.tiff	plate1_1	2	AKAP8	s20068_AKAP8	Shorter prophase	2975	1007.0	80.0	1.0133507704652533	0.5004656204039951	1.0	0.7771682340647857	0.8978910360403659	66.17752187875189	65.92419889539804	28.442925306655784	10.315121253736278	9.055385138137417	57.0	57.293613815565394	-6.231151679913837	204.0499999999996	0.976370200196915	6	0.0023651476949453354	0.018554970622062683	1006.9341662713296	78.88503883491869	1006.5885714285714	79.15932773109243	1020.0	76.0	18.833333333333332	1008.3333333333334	75.16666666666667	1.0220718924616403	0.5509745557690922	1.0	0.8359788359788358	0.8889394528635003	5.3001498732703585	4.528340712356079	2.067486391214611	1.2497716071545526	1.1380711874576983	2.9344336196330354
12	6	idr0002-chrCondensation-t170/plate1_1_013_[Well_2,_Field_1_(Spot_2)]__179700__0__0__1344__1024.tiff	idr0002-chrCondensation-t170/CP-output/plate1_1_013_[Well_2,_Field_1_(Spot_2)]__179700__0__0__1344__1024_combinedMask.tiff	plate1_1	2	AKAP8	s20068_AKAP8	Shorter prophase	2022	684.0	111.0	1.053442060618916	0.6881077708098037	1.0	0.7547592385218365	0.8741030312702258	59.567998983696775	58.52349955359813	21.2602916254693	8.313223042460617	7.615773105863909	42.485291572496	43.22304641021964	25.580153938068698	170.4959999999999	0.9714148450636558	2	0.0018921196460723877	0.014785991981625557	686.6128403458479	112.46455512589507	686.3501483679526	112.4540059347181	686.0	108.0	47.0	683.0	107.5	0.9911142198782583	0.6696220556312219	1.0	0.8666666666666667	0.7726650826983612	7.535719456646858	6.708203932499369	3.0	1.5424291149335243	1.5	4.98690906317216
12	7	idr0002-chrCondensation-t170/plate1_1_013_[Well_2,_Field_1_(Spot_2)]__179700__0__0__1344__1024.tiff	idr0002-chrCondensation-t170/CP-output/plate1_1_013_[Well_2,_Field_1_(Spot_2)]__179700__0__0__1344__1024_combinedMask.tiff	plate1_1	2	AKAP8	s20068_AKAP8	Shorter prophase	2548	212.0	136.0	1.0183448793726553	0.5431551457252879	1.0	0.8032786885245902	0.895589334465258	62.1994353960734	62.36184731067546	25.709920264364882	9.520262670985469	8.48528137423857	51.0	52.224658277164984	11.413327395373972	189.08199999999977	0.974937822842931	4	0.0033112075179815292	0.017883574590086937	214.20468695683354	136.0899381281532	215.20839874411303	136.138147566719	213.0	129.0	48.0	217.75	131.25	1.0827776281530757	0.703975436582079	1.0	0.6837360289283366	0.7592991644543727	8.610804795163759	7.744816709037857	2.8156013812390923	1.5098528005144072	1.3535533905932737	5.260529499088467
12	8	idr0002-chrCondensation-t170/plate1_1_013_[Well_2,_Field_1_(Spot_2)]__179700__0__0__1344__1024.tiff	idr0002-chrCondensation-t170/CP-output/plate1_1_013_[Well_2,_Field_1_(Spot_2)]__179700__0__0__1344__1024_combinedMask.tiff	plate1_1	2	AKAP8	s20068_AKAP8	Shorter prophase	3344	929.0	146.0	1.0144870976571034	0.5169105996732614	1.0	0.7831381733021078	0.879088879650497	70.5328946411075	70.21395872616783	30.083217912982647	10.854268348926256	9.667845391150621	60.0	60.378935885733526	-3.933700560546668	218.63599999999957	0.9723756906077348	7	0.0016174567863345146	0.013916227966547012	926.7722119455083	145.58963390893703	926.9700956937799	146.0930023923445	934.0	133.0	14.714285714285714	924.4285714285714	156.0	1.0316680921903851	0.47986831875875563	1.0	0.7955255911888565	0.7746103498948104	4.919564905747164	4.1812688283219925	1.7826726663741534	1.159395555877467	1.0	2.471509011392253
12	9	idr0002-chrCondensation-t170/plate1_1_013_[Well_2,_Field_1_(Spot_2)]__179700__0__0__1344__1024.tiff	idr0002-chrCondensation-t170/CP-output/plate1_1_013_[Well_2,_Field_1_(Spot_2)]__179700__0__0__1344__1024_combinedMask.tiff	plate1_1	2	AKAP8	s20068_AKAP8	Shorter prophase	982	508.0	164.0	1.0037494932290185	0.3832597645893467	1.0	0.8022875816993464	0.9082852765979745	36.809981594020876	36.40054944640259	17.0	6.13312456170839	5.385164807134504	33.0	33.99919338343763	89.62591902703763	116.56000000000006	0.9646365422396859	0	0.02072175219655037	0.03010605089366436	507.9370506223061	163.68458040102493	507.9144602851324	163.70162932790225	507.0	173.0	nan	nan	nan	nan	nan	nan	nan	nan	nan	nan	nan	nan	nan	nan
12	10	idr0002-chrCondensation-t170/plate1_1_013_[Well_2,_Field_1_(Spot_2)]__179700__0__0__1344__1024.tiff	idr0002-chrCondensation-t170/CP-output/plate1_1_013_[Well_2,_Field_1_(Spot_2)]__179700__0__0__1344__1024_combinedMask.tiff	plate1_1	2	AKAP8	s20068_AKAP8	Shorter prophase	1775	583.0	166.0	1.0392416129898792	0.6500574192670479	1.0	0.7392753019575177	0.8749282727378626	54.53945363049084	53.600373133029585	20.518284528683193	7.902393036881598	7.0710678118654755	40.76135185292618	41.44371768982522	-45.55869993302271	159.66799999999995	0.9702104400109319	4	0.0021820394322276115	0.015426871366798878	581.0677405636809	166.89499368842303	581.4107042253521	166.80450704225353	575.0	164.0	45.75	587.0	161.25	1.072937262444675	0.6550147861794842	1.0	0.6875	0.9135602183357381	7.270942206488652	6.663629655193677	2.8901558244591374	1.5065498040677638	1.3090169943749475	4.908257260326395
12	11	idr0002-chrCondensation-t170/plate1_1_013_[Well_2,_Field_1_(Spot_2)]__179700__0__0__1344__1024.tiff	idr0002-chrCondensation-t170/CP-output/plate1_1_013_[Well_2,_Field_1_(Spot_2)]__179700__0__0__1344__1024_combinedMask.tiff	plate1_1	2	AKAP8	s20068_AKAP8	Shorter prophase	2215	205.0	212.0	1.0843314750104058	0.7432343198269752	1.0	0.7332009268454154	0.857640771384663	64.94701266155177	64.66065264130884	21.93171219946131	8.514715596491174	7.615773105863909	43.1335136523794	43.45157778135274	-49.81268760070942	180.1519999999998	0.9759858999779687	2	0.002983138896524906	0.019340810365974903	203.4036985529679	214.9506697106283	203.4767494356659	214.20857787810382	213.0	221.0	14.5	208.5	217.5	0.977055692005303	0.5453466381434178	1.0	0.80625	1.0914024468653205	4.692301353118397	3.8643284505408246	2.0	1.2005321063396863	1.0	2.914213562373095
12	12	idr0002-chrCondensation-t170/plate1_1_013_[Well_2,_Field_1_(Spot_2)]__179700__0__0__1344__1024.tiff	idr0002-chrCondensation-t170/CP-output/plate1_1_013_[Well_2,_Field_1_(Spot_2)]__179700__0__0__1344__1024_combinedMask.tiff	plate1_1	2	AKAP8	s20068_AKAP8	Shorter prophase	2269	417.0	220.0	1.0243611216938693	0.5884618795843548	1.0	0.7655195681511471	0.8332873898422468	59.77948401392612	59.682493245507096	23.769728648009426	8.88386727002672	8.0	48.79036790187178	48.33320511833359	-29.883969296127344	184.97999999999982	0.965326526271006	4	0.002090487629175186	0.0161593034863472	413.99087045038175	222.1429982849341	414.3754958131335	221.52137505509035	409.0	218.0	54.25	412.5	215.75	1.0707487646717313	0.6667330401786259	1.0	0.7166454081632654	0.8459644713442704	8.743696723937319	8.129318538721845	3.247679020649623	1.5836807443075855	1.3535533905932737	5.794277109602202
12	13	idr0002-chrCondensation-t170/plate1_1_013_[Well_2,_Field_1_(Spot_2)]__179700__0__0__1344__1024.tiff	idr0002-chrCondensation-t170/CP-output/plate1_1_013_[Well_2,_Field_1_(Spot_2)]__179700__0__0__1344__1024_combinedMask.tiff	plate1_1	2	AKAP8	s20068_AKAP8	Shorter prophase	976	71.0	217.0	1.0755335910145933	0.6328744976114106	1.0	0.610381488430269	0.8096001732545496	40.883933653585075	41.0	14.866068747318506	5.656647314535313	5.0	28.991378028648448	31.65456537152314	37.28011061173967	123.08200000000008	0.9663366336633662	2	0.0017395289614796638	0.014999618753790855	68.2957566421575	217.05839247913798	68.27459016393442	216.76741803278688	69.0	216.0	41.0	64.5	222.5	1.000506760436666	0.38078731346958217	1.0	0.7831632653061225	1.0129702066721027	7.594135001957836	6.994156910889943	3.1622776601683795	1.613706165370432	1.4142135623730951	6.0
12	14	idr0002-chrCondensation-t170/plate1_1_013_[Well_2,_Field_1_(Spot_2)]__179700__0__0__1344__1024.tiff	idr0002-chrCondensation-t170/CP-output/plate1_1_013_[Well_2,_Field_1_(Spot_2)]__179700__0__0__1344__1024_combinedMask.tiff	plate1_1	2	AKAP8	s20068_AKAP8	Shorter prophase	2427	840.0	226.0	1.0750484125266513	0.6606838787665655	1.0	0.7155070754716981	0.7317662283713997	65.13181991556552	67.11929677819934	23.194827009486403	8.515752355404254	7.810249675906654	49.199999999999996	48.89212857928981	-23.03148417773184	204.15199999999973	0.9519513630123554	2	0.0009308001026511192	0.01045242976397276	843.8071795081587	226.8135321117463	843.8883395138031	226.76349402554595	839.0	244.0	82.0	845.5	225.0	1.0159950104465927	0.41067164213739404	1.0	0.7252747252747254	0.8956580565588548	10.168262520792968	9.738750879151333	4.576491222541475	1.991861356571205	1.7215873793431686	8.474873734152917
12	15	idr0002-chrCondensation-t170/plate1_1_013_[Well_2,_Field_1_(Spot_2)]__179700__0__0__1344__1024.tiff	idr0002-chrCondensation-t170/CP-output/plate1_1_013_[Well_2,_Field_1_(Spot_2)]__179700__0__0__1344__1024_combinedMask.tiff	plate1_1	2	AKAP8	s20068_AKAP8	Shorter prophase	787	56.0	236.0	1.4671360070635864	0.9065198418243271	1.0	0.4406494960806271	0.6166947170111857	49.944774089926106	51.42956348249516	9.848857801796104	4.274787229801789	4.0	18.384776310850235	21.084846182181213	48.59417631784971	126.6360000000001	0.956838905775076	1	0.002067597582936287	0.016273746266961098	55.833487093086895	236.03329438543764	55.31130876747141	235.6315120711563	65.0	240.0	58.0	48.0	235.0	1.0088545517616658	0.47472716516255015	1.0	0.8055555555555556	1.0021676476107433	9.24086900713159	8.54400374531753	4.0	1.8379641960096103	1.4142135623730951	7.0
12	16	idr0002-chrCondensation-t170/plate1_1_013_[Well_2,_Field_1_(Spot_2)]__179700__0__0__1344__1024.tiff	idr0002-chrCondensation-t170/CP-output/plate1_1_013_[Well_2,_Field_1_(Spot_2)]__179700__0__0__1344__1024_combinedMask.tiff	plate1_1	2	AKAP8	s20068_AKAP8	Shorter prophase	803	45.0	255.0	1.2367143445371949	0.8204296809241012	1.0	0.5576388888888889	0.7054684159432443	43.65940831890217	44.40720662234904	12.041594578792296	4.768576017835304	4.242640687119285	23.33452377915607	24.962155072346107	47.18158031997097	119.59800000000007	0.9645645645645647	0	0.0019836723804473877	0.016342412680387497	46.83055183334454	253.234865216811	46.273972602739725	253.27895392278953	50.0	252.0	nan	nan	nan	nan	nan	nan	nan	nan	nan	nan	nan	nan	nan	nan
12	17	idr0002-chrCondensation-t170/plate1_1_013_[Well_2,_Field_1_(Spot_2)]__179700__0__0__1344__1024.tiff	idr0002-chrCondensation-t170/CP-output/plate1_1_013_[Well_2,_Field_1_(Spot_2)]__179700__0__0__1344__1024_combinedMask.tiff	plate1_1	2	AKAP8	s20068_AKAP8	Shorter prophase	2647	412.0	272.0	1.046375649663199	0.6717352503385076	1.0	0.7371205792258424	0.83546832211229	67.42149501793125	67.20119046564577	25.019992006393608	9.424149198139462	8.48528137423857	50.13177756624255	49.94525709231018	-34.77895455017912	199.5339999999997	0.9685327478960849	5	0.0018005641177296638	0.01507591363042593	411.65609137607674	271.5135488019889	411.95542123158293	272.40309784661883	398.0	266.0	43.0	412.2	277.2	1.1197656275630634	0.7166169471766797	1.0	0.6734659090909091	0.8510523362591996	8.22760613655918	7.587608578938642	2.9903065500727704	1.5022561357815534	1.365685424949238	5.111697094474451
12	18	idr0002-chrCondensation-t170/plate1_1_013_[Well_2,_Field_1_(Spot_2)]__179700__0__0__1344__1024.tiff	idr0002-chrCondensation-t170/CP-output/plate1_1_013_[Well_2,_Field_1_(Spot_2)]__179700__0__0__1344__1024_combinedMask.tiff	plate1_1	2	AKAP8	s20068_AKAP8	Shorter prophase	2886	727.0	273.0	1.014675998960424	0.533771655518647	1.0	0.7755979575382962	0.906210477948888	65.87583392208929	65.29931086925804	27.586228448267445	10.196999955239173	9.0	54.44722215136416	55.7064927433606	-42.44734196377295	200.04999999999967	0.976980365605958	4	0.002197299152612686	0.01571679301559925	727.5736514301336	272.5372018812191	727.5762300762301	272.96604296604295	739.0	276.0	56.75	725.5	277.5	1.085070493539963	0.6586738950033233	1.0	0.7247382478632478	0.9769644489124878	8.52699909649882	8.083958577225616	3.024754878398196	1.5752195763875185	1.3535533905932737	5.810660171779821
12	19	idr0002-chrCondensation-t170/plate1_1_013_[Well_2,_Field_1_(Spot_2)]__179700__0__0__1344__1024.tiff	idr0002-chrCondensation-t170/CP-output/plate1_1_013_[Well_2,_Field_1_(Spot_2)]__179700__0__0__1344__1024_combinedMask.tiff	plate1_1	2	AKAP8	s20068_AKAP8	Shorter prophase	2398	509.0	283.0	1.0334045438908381	0.6162097007538988	1.0	0.7893350888742594	0.8852891328891203	62.35589580272211	61.68468205316454	24.73863375370596	9.13904563849717	8.06225774829855	48.0	49.11038896523245	-10.123796152050053	184.4959999999998	0.9740048740861088	2	0.00160219706594944	0.01359578873962164	513.7858146270481	282.6144137633255	513.5838198498749	282.7389491242702	527.0	282.0	43.0	515.0	292.5	1.189155278827645	0.5931387591082694	1.0	0.7433333333333333	0.7970505143534095	7.033308238878437	6.118033988749895	3.0	1.5400642997577505	1.5	4.947213595499958
12	20	idr0002-chrCondensation-t170/plate1_1_013_[Well_2,_Field_1_(Spot_2)]__179700__0__0__1344__1024.tiff	idr0002-chrCondensation-t170/CP-output/plate1_1_013_[Well_2,_Field_1_(Spot_2)]__179700__0__0__1344__1024_combinedMask.tiff	plate1_1	2	AKAP8	s20068_AKAP8	Shorter prophase	1994	1020.0	289.0	1.0363642045986377	0.6211854394818349	1.0	0.7773879142300195	0.8585308242997443	57.060083019147164	56.753854494650845	22.090722034374522	8.279604437547833	7.280109889280518	44.0	44.71591050506748	-84.22847081115806	170.83999999999983	0.9686665047364588	2	0.0031280983239412308	0.018265049904584885	1020.4305233796875	291.3849921944621	1020.3460381143431	290.8370110330993	1019.0	300.0	87.0	1017.0	292.5	1.047628299412057	0.6553102266237212	1.0	0.7346153846153847	0.7945034822433735	10.69808650518262	9.967246963229778	4.16227766016838	1.9241241805917442	1.618033988749895	7.5
12	21	idr0002-chrCondensation-t170/plate1_1_013_[Well_2,_Field_1_(Spot_2)]__179700__0__0__1344__1024.tiff	idr0002-chrCondensation-t170/CP-output/plate1_1_013_[Well_2,_Field_1_(Spot_2)]__179700__0__0__1344__1024_combinedMask.tiff	plate1_1	2	AKAP8	s20068_AKAP8	Shorter prophase	2536	1149.0	292.0	1.005900753960958	0.4233929010385759	1.0	0.7675544794188862	0.8884370887738247	59.680937187177314	59.481089431852205	26.92582403567252	9.647088838445795	8.54400374531753	53.52856893573461	54.0677160850585	-69.6891326088102	189.3939999999997	0.9727656309934788	0	0.0017242692410945892	0.014023041352629662	1149.175185485801	292.97110569450786	1149.0607255520504	292.580047318612	1151.0	305.0	nan	nan	nan	nan	nan	nan	nan	nan	nan	nan	nan	nan	nan	nan
12	22	idr0002-chrCondensation-t170/plate1_1_013_[Well_2,_Field_1_(Spot_2)]__179700__0__0__1344__1024.tiff	idr0002-chrCondensation-t170/CP-output/plate1_1_013_[Well_2,_Field_1_(Spot_2)]__179700__0__0__1344__1024_combinedMask.tiff	plate1_1	2	AKAP8	s20068_AKAP8	Shorter prophase	2130	885.0	319.0	1.14790898576957	0.7992875303529585	1.0	0.7457983193277311	0.7884163424726114	67.57621224162996	68.65857557508748	21.0	7.951496363882057	7.0710678118654755	41.0	40.60984273311595	-10.324349438605752	184.25399999999985	0.9668633681343622	8	0.0012207217514514923	0.011444266885519028	889.4806603655061	318.4666721943655	888.693896713615	318.7793427230047	911.0	316.0	20.375	888.25	317.375	1.437292358233943	0.7379220305043509	1.0	0.5683531746031746	0.7083226882978121	6.276327442270303	5.360833671647811	2.0408625784002936	1.2537814516917987	1.1553300858899107	3.0052038200428273
12	23	idr0002-chrCondensation-t170/plate1_1_013_[Well_2,_Field_1_(Spot_2)]__179700__0__0__1344__1024.tiff	idr0002-chrCondensation-t170/CP-output/plate1_1_013_[Well_2,_Field_1_(Spot_2)]__179700__0__0__1344__1024_combinedMask.tiff	plate1_1	2	AKAP8	s20068_AKAP8	Shorter prophase	1948	583.0	326.0	1.0263009490384492	0.6035976032938632	1.0	0.787070707070707	0.8758089780496942	55.754616155350604	55.31726674375732	22.135943621178654	8.343653100047439	7.280109889280518	44.0	44.45254858566495	78.18226326233932	167.18399999999988	0.969878018421708	4	0.0023346301168203354	0.01574731059372425	583.3577473061356	326.2043361920036	583.261293634497	325.74897330595485	588.0	330.0	44.25	582.0	328.0	1.038718778986668	0.5636249780782654	1.0	0.7206060606060607	0.8394316807636264	7.642645950509747	7.002211139156402	3.5	1.5857842098116146	1.5	5.528208714309368
12	24	idr0002-chrCondensation-t170/plate1_1_013_[Well_2,_Field_1_(Spot_2)]__179700__0__0__1344__1024.tiff	idr0002-chrCondensation-t170/CP-output/plate1_1_013_[Well_2,_Field_1_(Spot_2)]__179700__0__0__1344__1024_combinedMask.tiff	plate1_1	2	AKAP8	s20068_AKAP8	Shorter prophase	2891	60.0	387.0	1.0646498884616966	0.7025410933080795	1.0	0.7830444203683641	0.8451986546662974	72.05864620510228	71.19691004531025	25.709920264364882	9.748952592926452	8.94427190999916	51.0	51.28004395838933	-4.7499488845501485	207.32399999999973	0.9738925383190163	2	0.00154116190969944	0.014618143439292908	55.443039952274596	386.40723238674656	55.29090280179869	386.6174334140436	46.0	391.0	137.5	64.5	382.5	1.0270564973744887	0.4924308550937282	1.0	0.7829015903882214	0.9070660595011564	14.534330194279265	14.56307649313179	5.903611723046077	2.4715071711016003	2.118033988749895	11.363961030678928
12	25	idr0002-chrCondensation-t170/plate1_1_013_[Well_2,_Field_1_(Spot_2)]__179700__0__0__1344__1024.tiff	idr0002-chrCondensation-t170/CP-output/plate1_1_013_[Well_2,_Field_1_(Spot_2)]__179700__0__0__1344__1024_combinedMask.tiff	plate1_1	2	AKAP8	s20068_AKAP8	Shorter prophase	2314	470.0	391.0	1.0385251068198724	0.6390694315069528	1.0	0.7586885245901639	0.8652359768740078	61.9581315293972	61.84658438426491	24.041630560342615	8.941949868706999	8.0	47.40464112299554	47.65503802967555	-17.653123976658332	183.3239999999998	0.9714525608732157	4	0.0016174567863345146	0.013122758828103542	472.3478648187453	390.64199561923044	472.7299049265341	390.4148660328436	473.0	386.0	44.75	477.0	390.5	1.0722072244523941	0.681781257199052	1.0	0.7757936507936508	0.9548434193089494	7.810884547603305	7.285912805720118	2.884329796997689	1.5137205273557424	1.5	4.98606797749979
12	26	idr0002-chrCondensation-t170/plate1_1_013_[Well_2,_Field_1_(Spot_2)]__179700__0__0__1344__1024.tiff	idr0002-chrCondensation-t170/CP-output/plate1_1_013_[Well_2,_Field_1_(Spot_2)]__179700__0__0__1344__1024_combinedMask.tiff	plate1_1	2	AKAP8	s20068_AKAP8	Shorter prophase	2000	386.0	426.0	1.0372794353278658	0.6352614301096405	1.0	0.7662835249042146	0.8791138195068653	57.486599589458024	57.706152185014034	22.090722034374522	8.35481698812581	7.447941497572213	44.0	44.39673805025278	3.1497783391427387	169.08199999999997	0.9715812484819043	3	0.002075226977467537	0.01412985473871231	384.73892480902674	427.48249052806625	384.255	427.026	392.0	433.0	41.666666666666664	381.0	424.0	1.0343729622878055	0.594438570490749	1.0	0.7194444444444444	0.9920362417829619	7.304976256709748	6.577681410580152	2.90955230036055	1.552777317722439	1.3737734478532142	5.333333333333333
12	27	idr0002-chrCondensation-t170/plate1_1_013_[Well_2,_Field_1_(Spot_2)]__179700__0__0__1344__1024.tiff	idr0002-chrCondensation-t170/CP-output/plate1_1_013_[Well_2,_Field_1_(Spot_2)]__179700__0__0__1344__1024_combinedMask.tiff	plate1_1	2	AKAP8	s20068_AKAP8	Shorter prophase	3097	807.0	437.0	1.0113189876120277	0.4891539428599172	1.0	0.7590686274509804	0.899998061139384	67.23639490993638	67.89698078707183	29.614185789921695	10.539348012981105	9.219544457292887	58.81836447913185	58.64341328222276	87.74370632724076	207.9479999999996	0.9760479041916168	2	0.00320439413189888	0.01925688609480858	806.1220802324744	436.6266421001149	806.7051985792702	436.1000968679367	801.0	437.0	18.0	804.5	433.0	1.1053751929297422	0.6582950025070788	1.0	0.675	0.7362037520665045	5.8410633525947375	5.41547594742265	2.0	1.235702260395516	1.0	3.267766952966369
12	28	idr0002-chrCondensation-t170/plate1_1_013_[Well_2,_Field_1_(Spot_2)]__179700__0__0__1344__1024.tiff	idr0002-chrCondensation-t170/CP-output/plate1_1_013_[Well_2,_Field_1_(Spot_2)]__179700__0__0__1344__1024_combinedMask.tiff	plate1_1	2	AKAP8	s20068_AKAP8	Shorter prophase	3683	272.0	465.0	1.1584080582142917	0.8148305109646973	1.0	0.7807928768284926	0.803171264833348	90.06270928528157	88.36288813749809	26.019223662515376	10.396433185335164	9.433981132056603	52.0	52.20928642004635	-89.32208745581582	240.04999999999956	0.973952135396007	3	0.0013733124360442162	0.012359808199107647	272.4166879255204	468.4181686734978	271.8560955742601	467.56774368721153	267.0	485.0	18.666666666666668	277.3333333333333	487.0	1.0639391283034427	0.7262761775601945	1.0	0.7785714285714285	0.8012135469618523	5.834575500571226	5.152437934054433	2.2761423749153966	1.26028854986783	1.0	2.942809041582063
12	29	idr0002-chrCondensation-t170/plate1_1_013_[Well_2,_Field_1_(Spot_2)]__179700__0__0__1344__1024.tiff	idr0002-chrCondensation-t170/CP-output/plate1_1_013_[Well_2,_Field_1_(Spot_2)]__179700__0__0__1344__1024_combinedMask.tiff	plate1_1	2	AKAP8	s20068_AKAP8	Shorter prophase	2057	1293.0	476.0	1.070949071487999	0.7202434715946514	1.0	0.7663934426229508	0.8570468241671515	61.494778742917134	61.39218191268331	21.540659228538015	8.287549582845879	7.615773105863909	42.69074841227312	42.66024226511369	12.093185626069998	173.6679999999999	0.9721172022684312	2	0.001953153870999813	0.01516746822744608	1293.7287225991897	477.10099610051964	1293.7097715119105	476.8492950899368	1287.0	478.0	60.0	1287.5	474.0	1.0005277553790448	0.3168411755130181	1.0	0.7548237476808906	0.9471173035974805	8.901112577510274	8.300581632309209	4.08113883008419	1.8137274205046316	1.7071067811865475	7.32842712474619
12	30	idr0002-chrCondensation-t170/plate1_1_013_[Well_2,_Field_1_(Spot_2)]__179700__0__0__1344__1024.tiff	idr0002-chrCondensation-t170/CP-output/plate1_1_013_[Well_2,_Field_1_(Spot_2)]__179700__0__0__1344__1024_combinedMask.tiff	plate1_1	2	AKAP8	s20068_AKAP8	Shorter prophase	1390	391.0	537.0	1.1848821353169718	0.8188082201314391	1.0	0.7800224466891134	0.78631338635803	56.13658942081926	54.3415126767741	16.0312195418814	6.367289100453419	5.830951894845301	32.0	32.2261721897662	83.17542634172696	149.04399999999993	0.95434260212839	0	0.0019684135913848877	0.01493858266621828	391.71659716632604	545.7173581404793	391.605035971223	545.6273381294964	387.0	544.0	nan	nan	nan	nan	nan	nan	nan	nan	nan	nan	nan	nan	nan	nan
12	31	idr0002-chrCondensation-t170/plate1_1_013_[Well_2,_Field_1_(Spot_2)]__179700__0__0__1344__1024.tiff	idr0002-chrCondensation-t170/CP-output/plate1_1_013_[Well_2,_Field_1_(Spot_2)]__179700__0__0__1344__1024_combinedMask.tiff	plate1_1	2	AKAP8	s20068_AKAP8	Shorter prophase	1234	458.0	545.0	1.0204336628016288	0.5421041258682141	1.0	0.77561282212445	0.891702199793721	43.34665886912978	42.7551166528639	17.72004514666935	6.690992356707559	6.0	35.25119939553163	36.42468818856078	-78.36453668193475	131.87200000000004	0.9644392340758109	1	0.0025482559576630592	0.016632333397865295	457.33222892006074	544.0990349029497	457.07617504051865	544.1766612641816	456.0	545.0	20.0	454.0	535.0	1.0799224746714915	0.7595529694600585	1.0	0.8	0.8062230664484245	6.311390871475651	5.656854249492381	2.23606797749979	1.2739354332309538	1.0	3.5355339059327378
12	32	idr0002-chrCondensation-t170/plate1_1_013_[Well_2,_Field_1_(Spot_2)]__179700__0__0__1344__1024.tiff	idr0002-chrCondensation-t170/CP-output/plate1_1_013_[Well_2,_Field_1_(Spot_2)]__179700__0__0__1344__1024_combinedMask.tiff	plate1_1	2	AKAP8	s20068_AKAP8	Shorter prophase	2085	862.0	549.0	1.058115100603247	0.5670324552109328	1.0	0.7425213675213675	0.7382131700378339	57.81242637116446	58.82176467941097	19.697715603592208	7.630267655429837	7.0	50.15946983165894	47.61983256896084	51.13681369489339	188.39399999999972	0.9211398277004641	0	0.009056229144334793	0.01906614750623703	861.3032146275788	549.8148364388571	861.651798561151	549.2201438848921	866.0	554.0	nan	nan	nan	nan	nan	nan	nan	nan	nan	nan	nan	nan	nan	nan
12	33	idr0002-chrCondensation-t170/plate1_1_013_[Well_2,_Field_1_(Spot_2)]__179700__0__0__1344__1024.tiff	idr0002-chrCondensation-t170/CP-output/plate1_1_013_[Well_2,_Field_1_(Spot_2)]__179700__0__0__1344__1024_combinedMask.tiff	plate1_1	2	AKAP8	s20068_AKAP8	Shorter prophase	1853	364.0	669.0	1.0795126008139484	0.6644153531437396	1.0	0.6987179487179487	0.7260748794394462	57.132629870397814	55.94640292279746	19.1049731745428	7.253712267211103	6.4031242374328485	42.65745507505046	42.6988436527075	-43.19218894432758	179.08199999999977	0.9449260581336053	1	0.0014496063813567162	0.012970169074833393	360.7562301204121	673.9481473191069	360.96762007555316	673.6940097139774	363.0	675.0	21.0	374.0	675.0	1.0407522147946753	0.6542009284610418	1.0	0.7	0.8398614913929471	6.041342939340086	5.385164807134504	2.23606797749979	1.311581131755479	1.0	3.5355339059327378
12	34	idr0002-chrCondensation-t170/plate1_1_013_[Well_2,_Field_1_(Spot_2)]__179700__0__0__1344__1024.tiff	idr0002-chrCondensation-t170/CP-output/plate1_1_013_[Well_2,_Field_1_(Spot_2)]__179700__0__0__1344__1024_combinedMask.tiff	plate1_1	2	AKAP8	s20068_AKAP8	Shorter prophase	2119	1204.0	693.0	1.0375680095446895	0.6436870394710594	1.0	0.740909090909091	0.8548129369152164	59.37791690508277	58.7962583843564	22.627416997969522	8.558379943373572	7.615773105863909	45.48541609046879	45.441256629613	-37.989813863012564	176.49599999999984	0.9664766248574687	2	0.0016784928739070892	0.012283512391149998	1205.8885856017796	691.8594970124662	1205.1897121283625	692.1656441717791	1211.0	700.0	10.5	1212.0	683.0	1.1131791781528522	0.8363779137592864	1.0	0.8611111111111112	0.9228279588277548	4.794692321154718	3.667543745546287	1.5	1.0883883476483185	1.0	1.5
12	35	idr0002-chrCondensation-t170/plate1_1_013_[Well_2,_Field_1_(Spot_2)]__179700__0__0__1344__1024.tiff	idr0002-chrCondensation-t170/CP-output/plate1_1_013_[Well_2,_Field_1_(Spot_2)]__179700__0__0__1344__1024_combinedMask.tiff	plate1_1	2	AKAP8	s20068_AKAP8	Shorter prophase	2157	180.0	695.0	1.0529486770565615	0.6818259680130463	1.0	0.7988888888888889	0.8691374179438304	61.333930783566544	59.841457201508724	21.93171219946131	8.553363013737421	7.615773105863909	43.89894813157627	44.8666549156094	84.32177692987455	176.5979999999998	0.9738148984198643	3	0.0014343475922942162	0.013199053704738617	179.42269108993685	697.0835714567723	179.59573481687528	697.7422345850719	180.0	685.0	44.0	184.66666666666666	705.6666666666666	1.0851139576087612	0.5798853579787527	1.0	0.6632996632996633	0.7998130192013438	8.249750503980422	7.730014431852911	3.1023785964550883	1.518941841826294	1.1380711874576983	5.892556509887896
12	36	idr0002-chrCondensation-t170/plate1_1_013_[Well_2,_Field_1_(Spot_2)]__179700__0__0__1344__1024.tiff	idr0002-chrCondensation-t170/CP-output/plate1_1_013_[Well_2,_Field_1_(Spot_2)]__179700__0__0__1344__1024_combinedMask.tiff	plate1_1	2	AKAP8	s20068_AKAP8	Shorter prophase	2125	253.0	705.0	1.0824359047268317	0.645266078386187	1.0	0.7795304475421864	0.7845035060005762	60.770568620412234	61.29437168288782	20.615528128088304	7.9365969942203645	7.0710678118654755	46.0	46.42615658610137	-8.568105643542609	184.49599999999975	0.932017543859649	1	0.002746623009443283	0.017059586942195892	250.3296826312027	707.9199376674491	250.91529411764705	708.384	235.0	711.0	105.0	256.0	714.0	1.0093044008049983	0.46346497919946056	1.0	0.7954545454545454	0.9236501018449295	12.364738314008031	11.704699910719626	5.385164807134504	2.2695123260430194	2.0	10.0
12	37	idr0002-chrCondensation-t170/plate1_1_013_[Well_2,_Field_1_(Spot_2)]__179700__0__0__1344__1024.tiff	idr0002-chrCondensation-t170/CP-output/plate1_1_013_[Well_2,_Field_1_(Spot_2)]__179700__0__0__1344__1024_combinedMask.tiff	plate1_1	2	AKAP8	s20068_AKAP8	Shorter prophase	1686	938.0	728.0	1.0489139680652368	0.6738673040835927	1.0	0.734640522875817	0.8743166378925029	53.94506105851255	52.839379254491625	19.697715603592208	7.6394280120557125	6.708203932499369	38.90758280849634	39.8574373749531	59.8802769146116	155.66799999999992	0.9692440356424261	1	0.004364080727100372	0.023025864735245705	936.6584558869067	726.8430109600782	937.0308422301305	726.5284697508897	939.0	736.0	118.0	936.0	726.0	1.0180665231490673	0.5515760551693483	1.0	0.7564102564102564	0.8804800032071763	13.500420487112832	13.038404810405298	5.385164807134504	2.3711884039415643	2.0	10.606601717798213
12	38	idr0002-chrCondensation-t170/plate1_1_013_[Well_2,_Field_1_(Spot_2)]__179700__0__0__1344__1024.tiff	idr0002-chrCondensation-t170/CP-output/plate1_1_013_[Well_2,_Field_1_(Spot_2)]__179700__0__0__1344__1024_combinedMask.tiff	plate1_1	2	AKAP8	s20068_AKAP8	Shorter prophase	2210	87.0	736.0	1.0527333425495984	0.682693823375975	1.0	0.8007246376811594	0.8764024409892675	62.09918314315607	60.876925020897694	22.20360331117452	8.675534098374365	7.810249675906654	44.05892859783575	45.37615584963476	-13.482635526667458	178.0119999999999	0.973568281938326	2	0.0017547877505421638	0.013839933089911938	86.5084972747722	736.1285658004515	86.2131221719457	736.8235294117648	100.0	726.0	5.0	92.5	728.0	0.887209036430451	0.33281794834079587	1.0	0.8333333333333333	0.7356856351725295	2.652063240141291	1.8251407699364424	1.2071067811865475	1.0345177968644246	1.0	1.2071067811865475
12	39	idr0002-chrCondensation-t170/plate1_1_013_[Well_2,_Field_1_(Spot_2)]__179700__0__0__1344__1024.tiff	idr0002-chrCondensation-t170/CP-output/plate1_1_013_[Well_2,_Field_1_(Spot_2)]__179700__0__0__1344__1024_combinedMask.tiff	plate1_1	2	AKAP8	s20068_AKAP8	Shorter prophase	1473	401.0	778.0	1.092367226337982	0.7448661485136945	1.0	0.7511473737888832	0.8233149700354722	53.2235332152874	52.952809179494906	18.027756377319946	6.936753475647917	6.324555320336759	36.0	35.51148246242391	80.02180112453729	149.94199999999998	0.9614882506527417	1	0.002151522785425186	0.0156710147857666	400.54668455151216	775.8296494188668	400.53224711473183	775.306177868296	405.0	778.0	40.0	396.0	777.0	1.0161088738954485	0.5028143107597641	1.0	0.7142857142857143	1.0033953233877986	7.778776352457333	7.280109889280518	3.605551275463989	1.5956880430826388	1.4142135623730951	5.656854249492381
12	40	idr0002-chrCondensation-t170/plate1_1_013_[Well_2,_Field_1_(Spot_2)]__179700__0__0__1344__1024.tiff	idr0002-chrCondensation-t170/CP-output/plate1_1_013_[Well_2,_Field_1_(Spot_2)]__179700__0__0__1344__1024_combinedMask.tiff	plate1_1	2	AKAP8	s20068_AKAP8	Shorter prophase	2062	1240.0	836.0	1.022162172436142	0.5735851059417867	1.0	0.7671130952380952	0.8975541208553104	56.63602062096749	56.64803615307419	23.08679276123039	8.56196363329616	7.615773105863909	46.471610898149706	46.39316825849917	-70.38742875126657	169.9099999999998	0.9689849624060151	1	0.002166781574487686	0.018036164343357086	1240.6775284044643	836.736134320742	1240.5741998060137	836.1556741028128	1245.0	839.0	118.0	1243.0	825.0	1.003856016840315	0.4146263619267766	1.0	0.8194444444444444	0.9939793786206014	12.9125701563841	12.529964086141668	5.656854249492381	2.430753871842411	2.0	10.606601717798213
12	41	idr0002-chrCondensation-t170/plate1_1_013_[Well_2,_Field_1_(Spot_2)]__179700__0__0__1344__1024.tiff	idr0002-chrCondensation-t170/CP-output/plate1_1_013_[Well_2,_Field_1_(Spot_2)]__179700__0__0__1344__1024_combinedMask.tiff	plate1_1	2	AKAP8	s20068_AKAP8	Shorter prophase	2671	325.0	847.0	1.060037488543253	0.6911736542408353	1.0	0.7358126721763085	0.8608111656495485	68.7563746162492	66.94027188471824	24.166091947189145	9.418358062005849	8.48528137423857	48.15454842613135	49.68945606205166	-24.593270682798092	197.46399999999974	0.9732191656039352	4	0.0014801248908042908	0.013687342405319214	322.09299183329955	847.4400450955397	321.8981654810932	847.2909022837888	337.0	854.0	26.0	314.0	849.25	1.0215148754710286	0.6399936952440053	1.0	0.759280303030303	0.7743786356392761	5.688036636923146	4.824079351214641	1.9878831875909626	1.2803582578937451	1.25	3.332356805553317
12	42	idr0002-chrCondensation-t170/plate1_1_013_[Well_2,_Field_1_(Spot_2)]__179700__0__0__1344__1024.tiff	idr0002-chrCondensation-t170/CP-output/plate1_1_013_[Well_2,_Field_1_(Spot_2)]__179700__0__0__1344__1024_combinedMask.tiff	plate1_1	2	AKAP8	s20068_AKAP8	Shorter prophase	2398	191.0	848.0	1.0782657692540845	0.7166898527562248	1.0	0.8020066889632107	0.8632156899481891	66.49946716448487	65.73431371817918	22.561028345356956	8.841247297329463	8.0	44.75283556559493	46.376198945602866	81.83548236846516	186.83999999999972	0.9747967479674795	3	0.0017242692410945892	0.013916227966547012	188.71019837181257	846.9434421726777	188.91492910758967	847.0917431192661	200.0	838.0	40.0	193.66666666666666	849.0	1.2085268703028167	0.829362769897381	1.0	0.6438176406926407	0.794770586990628	9.564470571437022	8.581178137923784	2.811326133403393	1.4537151785770768	1.2761423749153968	4.475052911650329
12	43	idr0002-chrCondensation-t170/plate1_1_013_[Well_2,_Field_1_(Spot_2)]__179700__0__0__1344__1024.tiff	idr0002-chrCondensation-t170/CP-output/plate1_1_013_[Well_2,_Field_1_(Spot_2)]__179700__0__0__1344__1024_combinedMask.tiff	plate1_1	2	AKAP8	s20068_AKAP8	Shorter prophase	1941	1279.0	860.0	1.0261804640438308	0.5792473506108398	1.0	0.7335600907029478	0.8591247065248293	55.16779313425598	54.644304369257	21.93171219946131	8.210970880858964	7.211102550927978	45.07446413517493	44.97012755948315	-36.776191370452366	168.4959999999999	0.9545119252520285	2	0.0027847709134221077	0.01812008861452341	1276.9598991798389	859.7007997837882	1277.0319422977846	860.3987635239567	1279.0	848.0	79.5	1274.5	862.0	1.1094354153972237	0.6343970661660899	1.0	0.6964285714285714	0.848246845577457	10.803430193569122	10.024933998312852	4.118033988749895	1.9083973261695324	1.618033988749895	7.267766952966369
12	44	idr0002-chrCondensation-t170/plate1_1_013_[Well_2,_Field_1_(Spot_2)]__179700__0__0__1344__1024.tiff	idr0002-chrCondensation-t170/CP-output/plate1_1_013_[Well_2,_Field_1_(Spot_2)]__179700__0__0__1344__1024_combinedMask.tiff	plate1_1	2	AKAP8	s20068_AKAP8	Shorter prophase	2447	77.0	906.0	1.06241015310216	0.7058264271953452	1.0	0.7589950372208437	0.8686126605402578	66.33561541195843	66.73080248281148	23.40939982143925	9.04722738068307	8.06225774829855	46.79522522061707	46.991143051840446	62.85441721483651	188.15199999999976	0.9758723828514456	2	0.0022888528183102608	0.01507591363042593	78.09854944795693	905.2612323808504	77.56395586432366	905.932570494483	73.0	887.0	63.0	71.5	900.5	0.9922917124289083	0.49835545378721424	1.0	0.7884615384615385	0.8747726037734875	8.372367655989812	7.76579726851068	3.8284271247461903	1.7615312654774182	1.5590169943749475	6.303300858899107
12	45	idr0002-chrCondensation-t170/plate1_1_013_[Well_2,_Field_1_(Spot_2)]__179700__0__0__1344__1024.tiff	idr0002-chrCondensation-t170/CP-output/plate1_1_013_[Well_2,_Field_1_(Spot_2)]__179700__0__0__1344__1024_combinedMask.tiff	plate1_1	2	AKAP8	s20068_AKAP8	Shorter prophase	2208	1093.0	959.0	1.048112925067082	0.6687097186786876	1.0	0.7619047619047619	0.8685106433245473	61.55709845497858	62.20128616033595	22.561028345356956	8.6769178364072	7.810249675906654	44.8690906317216	45.769154140192796	83.85560668358974	178.7379999999997	0.9709762532981531	3	0.0025482559576630592	0.016647592186927795	1091.9811353490402	960.3085384317811	1092.3623188405797	960.5733695652174	1084.0	968.0	38.666666666666664	1092.0	968.3333333333334	1.060106089722578	0.6267848459075863	1.0	0.6995238095238095	0.8541868082325217	8.022504978830371	7.123869459398635	2.811326133403393	1.4954285757355585	1.2761423749153966	4.9545796615607385
12	46	idr0002-chrCondensation-t170/plate1_1_013_[Well_2,_Field_1_(Spot_2)]__179700__0__0__1344__1024.tiff	idr0002-chrCondensation-t170/CP-output/plate1_1_013_[Well_2,_Field_1_(Spot_2)]__179700__0__0__1344__1024_combinedMask.tiff	plate1_1	2	AKAP8	s20068_AKAP8	Shorter prophase	2087	522.0	978.0	1.023901003473394	0.5766461502862221	1.0	0.7292103424178896	0.8531974958653448	57.086208311790365	57.38466694161429	23.323807579381203	8.51725319110784	7.615773105863909	46.4	46.639090418476606	-40.29788824130958	175.32399999999984	0.9610868063550541	1	0.0014648661017417908	0.013275349512696266	522.5627115344195	977.3810915174914	522.8361284139913	976.7580258744609	526.0	986.0	176.0	520.0	976.0	1.0151864109182707	0.42440055134799826	1.0	0.7333333333333333	0.8748467722073859	15.871596101111423	15.811388300841896	7.0710678118654755	2.7539050825819924	2.23606797749979	13.435028842544403
12	47	idr0002-chrCondensation-t170/plate1_1_013_[Well_2,_Field_1_(Spot_2)]__179700__0__0__1344__1024.tiff	idr0002-chrCondensation-t170/CP-output/plate1_1_013_[Well_2,_Field_1_(Spot_2)]__179700__0__0__1344__1024_combinedMask.tiff	plate1_1	2	AKAP8	s20068_AKAP8	Shorter prophase	2069	880.0	980.0	1.0332540975217195	0.6075096504649472	1.0	0.7837121212121212	0.8847426665631161	57.73454534781609	58.83026432033091	22.67156809750927	8.466143029032343	7.615773105863909	45.75891223336158	45.85925931063356	23.609479265771363	171.42599999999993	0.9715895750176098	1	0.002029450610280037	0.01278706081211567	880.1042231846397	981.4039643931975	879.8637022716288	980.5833736104398	885.0	986.0	36.0	888.0	993.0	1.0049110245664883	0.15991172553478206	1.0	0.7346938775510204	1.0289596604214153	6.909222259363133	6.324555320336759	2.8284271247461903	1.5436580252213523	1.4142135623730951	5.656854249492381
12	48	idr0002-chrCondensation-t170/plate1_1_013_[Well_2,_Field_1_(Spot_2)]__179700__0__0__1344__1024.tiff	idr0002-chrCondensation-t170/CP-output/plate1_1_013_[Well_2,_Field_1_(Spot_2)]__179700__0__0__1344__1024_combinedMask.tiff	plate1_1	2	AKAP8	s20068_AKAP8	Shorter prophase	2745	203.0	996.0	1.0486972936902828	0.6754194963331345	1.0	0.7800511508951407	0.8712310797029879	68.84263445046467	68.3593446428504	25.179356624028344	9.678332406764993	8.54400374531753	50.0	50.76688060460772	-3.237724044054396	198.97999999999973	0.97444089456869	3	0.0023727789521217346	0.016792554408311844	207.13084141154388	996.3031403292628	207.0928961748634	996.5234972677596	214.0	999.0	95.66666666666667	210.66666666666666	991.6666666666666	1.0833020260404875	0.5925633925162951	1.0	0.6762607051068589	0.7585478421004365	12.6530853497789	12.444059654757316	4.5781804933186505	2.030635109883798	1.804737854124365	9.617670742421373
13	1	idr0002-chrCondensation-t170/plate1_1_013_[Well_20,_Field_1_(Spot_20)]__179750__0__0__1344__1024.tiff	idr0002-chrCondensation-t170/CP-output/plate1_1_013_[Well_20,_Field_1_(Spot_20)]__179750__0__0__1344__1024_combinedMask.tiff	plate1_1	20	CBX5	s23885_CBX5	Shorter prophase	1102	363.0	36.0	1.5241844123344155	0.9199960777768006	1.0	0.6071625344352617	0.6362716145774414	60.853031311013964	57.38466694161429	12.083045973594572	4.968037069870473	4.47213595499958	23.759352880814504	23.849980436490103	70.87471978097942	147.52799999999996	0.9179508538109119	0	0.002532998099923134	0.012390325777232647	367.5612641309035	47.74003376394638	367.79128856624317	48.618874773139744	372.0	50.0	nan	nan	nan	nan	nan	nan	nan	nan	nan	nan	nan	nan	nan	nan
13	2	idr0002-chrCondensation-t170/plate1_1_013_[Well_20,_Field_1_(Spot_20)]__179750__0__0__1344__1024.tiff	idr0002-chrCondensation-t170/CP-output/plate1_1_013_[Well_20,_Field_1_(Spot_20)]__179750__0__0__1344__1024_combinedMask.tiff	plate1_1	20	CBX5	s23885_CBX5	Shorter prophase	943	1309.0	108.0	1.0003495196212093	0.18470194418583438	1.0	0.769795918367347	0.8991303315792276	34.96450589796196	34.66987164671943	16.97056274847714	6.044128474219913	5.385164807134504	33.54101966249684	34.362926983824075	-30.703832179977486	114.80200000000006	0.9612640163098879	0	0.010246433317661285	0.021904326044023037	1309.5228124972102	108.15100636277376	1309.306468716861	108.09544008483563	1312.0	105.0	nan	nan	nan	nan	nan	nan	nan	nan	nan	nan	nan	nan	nan	nan
13	3	idr0002-chrCondensation-t170/plate1_1_013_[Well_20,_Field_1_(Spot_20)]__179750__0__0__1344__1024.tiff	idr0002-chrCondensation-t170/CP-output/plate1_1_013_[Well_20,_Field_1_(Spot_20)]__179750__0__0__1344__1024_combinedMask.tiff	plate1_1	20	CBX5	s23885_CBX5	Shorter prophase	2484	891.0	274.0	1.126063970833798	0.7654133615446982	1.0	0.75	0.801681080388495	70.90396106088828	68.59300255857006	21.18962010041709	8.56301205078572	8.0	45.33592743818945	45.62946097157769	-81.47152788808471	197.32399999999973	0.9528193325661681	0	0.006820782087743282	0.01773098297417164	887.7542118237216	275.0324897327321	887.6195652173913	274.944847020934	890.0	269.0	nan	nan	nan	nan	nan	nan	nan	nan	nan	nan	nan	nan	nan	nan
13	4	idr0002-chrCondensation-t170/plate1_1_013_[Well_20,_Field_1_(Spot_20)]__179750__0__0__1344__1024.tiff	idr0002-chrCondensation-t170/CP-output/plate1_1_013_[Well_20,_Field_1_(Spot_20)]__179750__0__0__1344__1024_combinedMask.tiff	plate1_1	20	CBX5	s23885_CBX5	Shorter prophase	2803	721.0	284.0	1.0260628253984097	0.6001433497838399	1.0	0.7864758698092031	0.8949028565355815	66.76688662688805	66.49060083951716	26.1725046566048	9.930398864057668	8.94427190999916	52.27887796310362	53.40632969740898	82.72997466444973	198.39399999999966	0.9751261088885024	0	0.0018768589943647385	0.01597619615495205	721.6975374729432	288.7587147109982	721.643952907599	289.0224759186586	721.0	283.0	nan	nan	nan	nan	nan	nan	nan	nan	nan	nan	nan	nan	nan	nan
13	5	idr0002-chrCondensation-t170/plate1_1_013_[Well_20,_Field_1_(Spot_20)]__179750__0__0__1344__1024.tiff	idr0002-chrCondensation-t170/CP-output/plate1_1_013_[Well_20,_Field_1_(Spot_20)]__179750__0__0__1344__1024_combinedMask.tiff	plate1_1	20	CBX5	s23885_CBX5	Shorter prophase	2710	1143.0	288.0	1.028182325846432	0.6100141337502396	1.0	0.7416529830322933	0.8785870083831945	65.9599568677031	64.89992295835181	25.80697580112788	9.745532478999474	8.54400374531753	51.30976815083369	52.26604537226876	32.78814148151954	196.8779999999997	0.972022955523673	2	0.0018768589943647385	0.016357671469449997	1143.2138669999026	287.3423502867214	1142.9767527675276	287.67638376383763	1147.0	280.0	44.5	1133.5	291.5	1.0108982222480196	0.5325453623499047	1.0	0.8366666666666667	0.965508998029025	6.929938734965251	6.43310689511722	3.0	1.530962797577691	1.5	5.0
13	6	idr0002-chrCondensation-t170/plate1_1_013_[Well_20,_Field_1_(Spot_20)]__179750__0__0__1344__1024.tiff	idr0002-chrCondensation-t170/CP-output/plate1_1_013_[Well_20,_Field_1_(Spot_20)]__179750__0__0__1344__1024_combinedMask.tiff	plate1_1	20	CBX5	s23885_CBX5	Shorter prophase	2492	306.0	302.0	1.0170330855971605	0.5442543234113758	1.0	0.7708011135168574	0.8845863302273488	61.49524935945551	61.0	25.495097567963924	9.451080218436807	8.48528137423857	50.9823498869952	51.58961163731065	-19.428340271626233	188.15199999999976	0.9736276616526666	1	0.001892118714749813	0.013946746475994587	305.58281481936956	302.73366789732603	306.31902086677366	302.91011235955057	304.0	294.0	155.0	314.0	308.0	1.0142960530817435	0.46078548726760576	1.0	0.6888888888888889	0.8624861747045889	15.027790587451575	14.560219778561036	6.324555320336759	2.623767673080112	2.23606797749979	12.480754415067656
13	7	idr0002-chrCondensation-t170/plate1_1_013_[Well_20,_Field_1_(Spot_20)]__179750__0__0__1344__1024.tiff	idr0002-chrCondensation-t170/CP-output/plate1_1_013_[Well_20,_Field_1_(Spot_20)]__179750__0__0__1344__1024_combinedMask.tiff	plate1_1	20	CBX5	s23885_CBX5	Shorter prophase	3060	464.0	328.0	1.04264604729146	0.660452959149948	1.0	0.7516580692704495	0.8613212907506392	72.00509905648644	71.56116265125938	26.832815729997478	10.228740865147333	9.137464797715152	53.218417864494995	54.06628325902456	-28.803495578668823	211.29199999999963	0.9754542556582723	0	0.00154116190969944	0.012161440216004848	466.01444316722785	326.75990298876116	464.92908496732025	327.5496732026144	473.0	327.0	nan	nan	nan	nan	nan	nan	nan	nan	nan	nan	nan	nan	nan	nan
13	8	idr0002-chrCondensation-t170/plate1_1_013_[Well_20,_Field_1_(Spot_20)]__179750__0__0__1344__1024.tiff	idr0002-chrCondensation-t170/CP-output/plate1_1_013_[Well_20,_Field_1_(Spot_20)]__179750__0__0__1344__1024_combinedMask.tiff	plate1_1	20	CBX5	s23885_CBX5	Shorter prophase	2467	607.0	356.0	1.0477249080575213	0.6756990961254222	1.0	0.7590769230769231	0.846296170225694	65.24690004947998	65.73431371817918	24.0	9.148741873203056	8.06225774829855	47.750392668542524	48.098549537285294	-13.179758298406643	191.39399999999978	0.9693516699410609	0	0.004898146726191044	0.014862287789583206	604.1427109391741	356.1887497188372	604.0721524118362	356.95419537900284	607.0	352.0	nan	nan	nan	nan	nan	nan	nan	nan	nan	nan	nan	nan	nan	nan
13	9	idr0002-chrCondensation-t170/plate1_1_013_[Well_20,_Field_1_(Spot_20)]__179750__0__0__1344__1024.tiff	idr0002-chrCondensation-t170/CP-output/plate1_1_013_[Well_20,_Field_1_(Spot_20)]__179750__0__0__1344__1024_combinedMask.tiff	plate1_1	20	CBX5	s23885_CBX5	Shorter prophase	2602	365.0	404.0	1.0398808185695707	0.6437245481161756	1.0	0.7818509615384616	0.8643622834225483	65.86079592471569	63.63961030678928	24.166091947189145	9.391016930601953	8.48528137423857	48.63382529326273	50.400453615096566	-10.187670788673106	194.49599999999975	0.9696292155766723	0	0.0060578323900699615	0.025986114516854286	363.3520098876426	403.4035272288248	363.6568024596464	403.7870868562644	355.0	407.0	nan	nan	nan	nan	nan	nan	nan	nan	nan	nan	nan	nan	nan	nan
13	10	idr0002-chrCondensation-t170/plate1_1_013_[Well_20,_Field_1_(Spot_20)]__179750__0__0__1344__1024.tiff	idr0002-chrCondensation-t170/CP-output/plate1_1_013_[Well_20,_Field_1_(Spot_20)]__179750__0__0__1344__1024_combinedMask.tiff	plate1_1	20	CBX5	s23885_CBX5	Shorter prophase	2519	953.0	408.0	1.0692420766624462	0.712243816852743	1.0	0.7426297169811321	0.8551749747895697	67.72400953455887	66.37017402418047	23.706539182259394	9.08839296128629	8.06225774829855	46.95742752749558	47.537659723000054	-64.54520218097217	192.39399999999972	0.9731504732470543	2	0.0015411609783768654	0.014099336229264736	955.5917078425032	401.5662390711799	955.7780865422786	401.9789599047241	951.0	398.0	28.0	962.5	404.5	1.0622092188954517	0.7586264738695827	1.0	0.7452380952380953	0.8479519424628716	6.942645466769981	6.412547866378438	2.2882456112707374	1.3344014282039605	1.2071067811865475	3.9068883707497264
13	11	idr0002-chrCondensation-t170/plate1_1_013_[Well_20,_Field_1_(Spot_20)]__179750__0__0__1344__1024.tiff	idr0002-chrCondensation-t170/CP-output/plate1_1_013_[Well_20,_Field_1_(Spot_20)]__179750__0__0__1344__1024_combinedMask.tiff	plate1_1	20	CBX5	s23885_CBX5	Shorter prophase	3397	488.0	441.0	1.0089335103288153	0.4619577745805599	1.0	0.7922108208955224	0.8978281726757747	69.81898029198511	70.45565981523414	30.870698080866262	11.064660273605618	9.848857801796104	61.518289963229634	61.92258762636284	-53.48210322268508	218.04999999999956	0.9776946323211972	3	0.00160219706594944	0.01437399908900261	488.41527423841484	441.3650031629846	488.7421254047689	441.1457168089491	480.0	452.0	104.66666666666667	494.0	442.0	1.0785485544503686	0.6356411645941815	1.0	0.6422867789649797	0.7819408357429712	12.817704205696396	12.841712009893934	4.637063218348136	2.0348794924418034	1.8143915862287792	8.95047890251438
13	12	idr0002-chrCondensation-t170/plate1_1_013_[Well_20,_Field_1_(Spot_20)]__179750__0__0__1344__1024.tiff	idr0002-chrCondensation-t170/CP-output/plate1_1_013_[Well_20,_Field_1_(Spot_20)]__179750__0__0__1344__1024_combinedMask.tiff	plate1_1	20	CBX5	s23885_CBX5	Shorter prophase	2393	394.0	467.0	1.0082731455157616	0.369444834783861	1.0	0.821771978021978	0.8824672152967991	57.37498530166877	57.8013840664737	25.179356624028344	9.211532607657158	8.06225774829855	51.0	53.31585795398558	6.591946433187812	184.59799999999981	0.9721714401787528	0	0.008216982707381248	0.02718394808471203	392.5885777712693	466.423081413942	392.3585457584622	466.78019222732974	399.0	457.0	nan	nan	nan	nan	nan	nan	nan	nan	nan	nan	nan	nan	nan	nan
13	13	idr0002-chrCondensation-t170/plate1_1_013_[Well_20,_Field_1_(Spot_20)]__179750__0__0__1344__1024.tiff	idr0002-chrCondensation-t170/CP-output/plate1_1_013_[Well_20,_Field_1_(Spot_20)]__179750__0__0__1344__1024_combinedMask.tiff	plate1_1	20	CBX5	s23885_CBX5	Shorter prophase	2724	664.0	466.0	1.0592877160975254	0.6855729151354409	1.0	0.7818599311136625	0.8615843056603846	69.23453287445645	68.00735254367721	24.698178070456937	9.491359079652288	8.54400374531753	49.33153149862672	50.40301468418681	-12.524730424626794	199.32399999999973	0.9735525375268048	3	0.0011444268748164177	0.013702602125704288	669.7635046672017	465.9129774307398	669.665932452276	466.04295154185024	673.0	460.0	67.0	668.0	463.3333333333333	1.0255507334080978	0.5046244521740174	1.0	0.7799857549857551	0.8242122804875304	9.2322743440168	8.70192744867404	4.0	1.8306467376913218	1.4714045207910316	7.0
13	14	idr0002-chrCondensation-t170/plate1_1_013_[Well_20,_Field_1_(Spot_20)]__179750__0__0__1344__1024.tiff	idr0002-chrCondensation-t170/CP-output/plate1_1_013_[Well_20,_Field_1_(Spot_20)]__179750__0__0__1344__1024_combinedMask.tiff	plate1_1	20	CBX5	s23885_CBX5	Shorter prophase	1655	1228.0	469.0	1.05937975998511	0.703190459722644	1.0	0.7335992907801419	0.8674441786244848	54.428502159566555	53.907327887774215	19.209372712298546	7.533088344930724	6.708203932499369	38.18376618407357	38.69874837585041	46.934251367038286	154.83999999999995	0.9715292045788083	4	0.001915006898343563	0.01615167409181595	1228.7644316181243	470.2357915994518	1228.9389728096676	470.207250755287	1223.0	465.0	18.5	1232.0	475.75	1.1995580573132538	0.8123339085342444	1.0	0.6400694444444445	0.8309286352759508	6.377361606886412	5.594622754345606	1.9571067811865475	1.1941592508158383	1.0	2.9976043405912534
13	15	idr0002-chrCondensation-t170/plate1_1_013_[Well_20,_Field_1_(Spot_20)]__179750__0__0__1344__1024.tiff	idr0002-chrCondensation-t170/CP-output/plate1_1_013_[Well_20,_Field_1_(Spot_20)]__179750__0__0__1344__1024_combinedMask.tiff	plate1_1	20	CBX5	s23885_CBX5	Shorter prophase	2345	862.0	475.0	1.0217457481684198	0.5698476593765532	1.0	0.7816666666666666	0.8808010254699459	60.301425160103285	59.841457201508724	24.331050121192877	9.14539289136373	8.06225774829855	48.366103833159855	49.55271750151656	84.81190723171572	182.90999999999974	0.9734329597343294	0	0.0014496073126792908	0.01440451666712761	861.9388944734801	474.3595713920511	861.891684434968	474.2324093816631	871.0	493.0	nan	nan	nan	nan	nan	nan	nan	nan	nan	nan	nan	nan	nan	nan
13	16	idr0002-chrCondensation-t170/plate1_1_013_[Well_20,_Field_1_(Spot_20)]__179750__0__0__1344__1024.tiff	idr0002-chrCondensation-t170/CP-output/plate1_1_013_[Well_20,_Field_1_(Spot_20)]__179750__0__0__1344__1024_combinedMask.tiff	plate1_1	20	CBX5	s23885_CBX5	Shorter prophase	3722	274.0	481.0	1.1368461659660791	0.6763300246351616	1.0	0.6453962198716837	0.6881200152939295	83.47477250383187	81.93900170248598	26.248809496813376	9.596781055517486	8.54400374531753	61.64694322563898	61.48741190855545	66.29820129693415	260.7119999999993	0.8961117130131214	3	0.0050812531262636185	0.0161593034863472	279.01814969307327	480.8184401400876	281.11123052122514	484.00967221923696	266.0	489.0	71.66666666666667	273.3333333333333	477.3333333333333	1.016441545389316	0.5113037160181889	1.0	0.7859508547008547	0.8427591776370384	9.382649563703202	8.783337388745855	3.976702198600249	1.8405125178447304	1.5500938466242948	7.2761423749153975
13	17	idr0002-chrCondensation-t170/plate1_1_013_[Well_20,_Field_1_(Spot_20)]__179750__0__0__1344__1024.tiff	idr0002-chrCondensation-t170/CP-output/plate1_1_013_[Well_20,_Field_1_(Spot_20)]__179750__0__0__1344__1024_combinedMask.tiff	plate1_1	20	CBX5	s23885_CBX5	Shorter prophase	2437	1052.0	493.0	1.0150585716351899	0.5213083592631279	1.0	0.7416311625076081	0.880796135275495	60.32379169388616	61.98386886924694	25.709920264364882	9.306126956654305	8.06225774829855	51.12808505196612	51.47841648440709	2.462582021329531	186.46399999999971	0.970529669454401	0	0.002624550834298134	0.020218204706907272	1051.860347402365	493.3301318697332	1051.4341403364792	493.1177677472302	1061.0	504.0	nan	nan	nan	nan	nan	nan	nan	nan	nan	nan	nan	nan	nan	nan
13	18	idr0002-chrCondensation-t170/plate1_1_013_[Well_20,_Field_1_(Spot_20)]__179750__0__0__1344__1024.tiff	idr0002-chrCondensation-t170/CP-output/plate1_1_013_[Well_20,_Field_1_(Spot_20)]__179750__0__0__1344__1024_combinedMask.tiff	plate1_1	20	CBX5	s23885_CBX5	Shorter prophase	1971	985.0	515.0	1.0041808323797228	0.35179842090909497	1.0	0.7735478806907379	0.8854080419259169	51.79776128668396	51.61395160225576	23.600847442411894	8.469925014872965	7.615773105863909	47.616235491195035	48.486629940987626	28.49859707295573	167.2539999999999	0.967124631992149	0	0.004547188989818096	0.014740215614438057	983.774963491646	514.6352231044265	983.7737189244039	514.0152207001522	983.0	517.0	nan	nan	nan	nan	nan	nan	nan	nan	nan	nan	nan	nan	nan	nan
13	19	idr0002-chrCondensation-t170/plate1_1_013_[Well_20,_Field_1_(Spot_20)]__179750__0__0__1344__1024.tiff	idr0002-chrCondensation-t170/CP-output/plate1_1_013_[Well_20,_Field_1_(Spot_20)]__179750__0__0__1344__1024_combinedMask.tiff	plate1_1	20	CBX5	s23885_CBX5	Shorter prophase	3166	1092.0	532.0	1.0101958295462823	0.4621650841969937	1.0	0.7509487666034156	0.8611007301021089	67.45248318632989	69.12307863514182	29.5296461204668	10.5252282702903	9.219544457292887	60.00074256966234	59.81645115706413	8.603979950795456	214.94799999999964	0.9693815064298836	0	0.003372243605554104	0.01335164438933134	1094.3219463940443	531.7080997668672	1094.067593177511	532.1061276058117	1096.0	528.0	nan	nan	nan	nan	nan	nan	nan	nan	nan	nan	nan	nan	nan	nan
13	20	idr0002-chrCondensation-t170/plate1_1_013_[Well_20,_Field_1_(Spot_20)]__179750__0__0__1344__1024.tiff	idr0002-chrCondensation-t170/CP-output/plate1_1_013_[Well_20,_Field_1_(Spot_20)]__179750__0__0__1344__1024_combinedMask.tiff	plate1_1	20	CBX5	s23885_CBX5	Shorter prophase	1821	1173.0	547.0	1.0580828771263373	0.6973050724174196	1.0	0.7742346938775511	0.8781583575425771	56.89729133790383	57.0087712549569	20.591260281974	7.910059542431424	7.0710678118654755	40.74598500610394	40.782525650156245	18.055964527847472	161.42599999999996	0.9730162970878972	4	0.00161745585501194	0.015274280682206154	1170.0994542194446	545.6918955215116	1169.7358594179022	545.7990115321252	1168.0	539.0	26.25	1168.5	544.25	0.9888765891398765	0.37688968270236317	1.0	0.7517290249433106	0.8179006016617902	5.937462388337782	5.392460012576379	2.3901558244591374	1.344358199639578	1.2071067811865475	4.048371326684485
13	21	idr0002-chrCondensation-t170/plate1_1_013_[Well_20,_Field_1_(Spot_20)]__179750__0__0__1344__1024.tiff	idr0002-chrCondensation-t170/CP-output/plate1_1_013_[Well_20,_Field_1_(Spot_20)]__179750__0__0__1344__1024_combinedMask.tiff	plate1_1	20	CBX5	s23885_CBX5	Shorter prophase	2174	688.0	552.0	1.004937405524913	0.3634617298584087	1.0	0.7742165242165242	0.8912230407106865	54.53671411635424	54.405882034941776	24.596747752497688	8.888759092951489	8.0	49.193495504995376	50.8069007859896	-21.251164349053276	175.08199999999982	0.9701026327532352	5	0.0011749444529414177	0.01281757839024067	689.2787806088511	552.3155221754522	689.1858325666973	551.9070837166513	687.0	567.0	18.4	686.0	548.8	1.0799231635134117	0.7026805266891365	1.0	0.7377777777777779	0.9795691700593562	5.534078455712704	4.7052774070835	1.895741732923815	1.214373524052225	1.0414213562373096	3.0485281374238573
13	22	idr0002-chrCondensation-t170/plate1_1_013_[Well_20,_Field_1_(Spot_20)]__179750__0__0__1344__1024.tiff	idr0002-chrCondensation-t170/CP-output/plate1_1_013_[Well_20,_Field_1_(Spot_20)]__179750__0__0__1344__1024_combinedMask.tiff	plate1_1	20	CBX5	s23885_CBX5	Shorter prophase	1868	369.0	553.0	1.0345104431902399	0.608720349687932	1.0	0.7643207855973814	0.8726407446457375	54.921780822781315	54.91812087098393	21.213203435596427	8.033691261254049	7.0710678118654755	43.77338905135283	43.5741093820615	-27.841138417776424	164.01199999999994	0.9683773976153447	4	0.0016632340848445892	0.01271076500415802	365.02350012041217	555.9334644516706	365.3222698072805	555.308886509636	362.0	559.0	16.25	371.25	544.25	1.0962072155847058	0.7380365025120013	1.0	0.6790178571428571	0.8857585836156893	5.45894252630271	4.729966291985312	1.7215873793431686	1.1892418901739734	1.0	2.82842712474619
13	23	idr0002-chrCondensation-t170/plate1_1_013_[Well_20,_Field_1_(Spot_20)]__179750__0__0__1344__1024.tiff	idr0002-chrCondensation-t170/CP-output/plate1_1_013_[Well_20,_Field_1_(Spot_20)]__179750__0__0__1344__1024_combinedMask.tiff	plate1_1	20	CBX5	s23885_CBX5	Shorter prophase	3166	568.0	563.0	1.0276809559000555	0.5834936915898417	1.0	0.738339552238806	0.8691691685702585	70.58510556785228	69.35416353759881	28.319604517012593	10.46756502981821	9.219544457292887	56.568542494923804	57.32341155515068	38.161284179210504	213.9479999999996	0.9752040659171415	4	0.0009155413135886192	0.01187151949852705	572.0455425918973	565.2148810863071	571.9845230574858	565.1197094125079	561.0	577.0	52.25	576.75	565.75	1.125461784018056	0.6995343028028285	1.0	0.6574675324675325	0.7636958865383354	10.008274412670435	9.246979672281626	3.3762615530189133	1.66626043113387	1.4571067811865475	5.891004761759091
13	24	idr0002-chrCondensation-t170/plate1_1_013_[Well_20,_Field_1_(Spot_20)]__179750__0__0__1344__1024.tiff	idr0002-chrCondensation-t170/CP-output/plate1_1_013_[Well_20,_Field_1_(Spot_20)]__179750__0__0__1344__1024_combinedMask.tiff	plate1_1	20	CBX5	s23885_CBX5	Shorter prophase	2210	803.0	580.0	1.0352160381474191	0.6195642158907103	1.0	0.7471264367816092	0.8636251922386166	59.99502717679571	59.682493245507096	23.706539182259394	8.743980763484428	7.810249675906654	46.95742752749558	47.092855053487774	61.125326686750554	179.32399999999978	0.9705753184014052	2	0.001113908365368843	0.013168536126613617	801.0771450952582	577.4533195742889	801.09592760181	577.5565610859728	793.0	570.0	92.5	806.5	580.0	1.0357167686659772	0.5247605436299821	1.0	0.8115079365079365	0.8703296422931067	12.126734149476558	11.800735254367723	4.73606797749979	2.113499757685985	2.0	8.5
13	25	idr0002-chrCondensation-t170/plate1_1_013_[Well_20,_Field_1_(Spot_20)]__179750__0__0__1344__1024.tiff	idr0002-chrCondensation-t170/CP-output/plate1_1_013_[Well_20,_Field_1_(Spot_20)]__179750__0__0__1344__1024_combinedMask.tiff	plate1_1	20	CBX5	s23885_CBX5	Shorter prophase	1267	443.0	582.0	1.1271762630923396	0.7886270778423761	1.0	0.7182539682539683	0.8247444217695481	51.354013322273886	50.15974481593781	15.231546211727817	6.3178687496071895	5.830951894845301	30.547739418190076	31.57613467795167	-22.906837142451906	138.94200000000004	0.9653333333333334	0	0.005333028733730316	0.016441596671938896	446.08140097172276	580.6460233201273	445.7340173638516	580.1894238358327	454.0	579.0	nan	nan	nan	nan	nan	nan	nan	nan	nan	nan	nan	nan	nan	nan
13	26	idr0002-chrCondensation-t170/plate1_1_013_[Well_20,_Field_1_(Spot_20)]__179750__0__0__1344__1024.tiff	idr0002-chrCondensation-t170/CP-output/plate1_1_013_[Well_20,_Field_1_(Spot_20)]__179750__0__0__1344__1024_combinedMask.tiff	plate1_1	20	CBX5	s23885_CBX5	Shorter prophase	2613	1053.0	587.0	1.0940183547397084	0.752794445889521	1.0	0.7618075801749271	0.8412495785758429	71.19791393354434	70.61161377563892	23.345235059857504	9.137523153175763	8.246211251235321	46.16925383845834	46.86643027667598	12.935445780781755	197.56599999999972	0.9740913327120224	0	0.002151522785425186	0.017944609746336937	1054.5149560510954	586.4641488557191	1054.7990815154994	586.5629544584768	1048.0	583.0	nan	nan	nan	nan	nan	nan	nan	nan	nan	nan	nan	nan	nan	nan
13	27	idr0002-chrCondensation-t170/plate1_1_013_[Well_20,_Field_1_(Spot_20)]__179750__0__0__1344__1024.tiff	idr0002-chrCondensation-t170/CP-output/plate1_1_013_[Well_20,_Field_1_(Spot_20)]__179750__0__0__1344__1024_combinedMask.tiff	plate1_1	20	CBX5	s23885_CBX5	Shorter prophase	1952	340.0	623.0	1.0587460013753145	0.695116668291458	1.0	0.7746031746031746	0.8689785853330549	58.8637275706502	58.52349955359813	21.095023109728988	8.125758897730096	7.211102550927978	41.71612750624927	42.316953919111754	20.66499942034363	168.01199999999994	0.9711442786069652	3	0.0012359805405139923	0.01257343403995037	344.4004295843675	623.529423092566	344.07428278688525	623.686987704918	362.0	632.0	17.333333333333332	340.6666666666667	633.3333333333334	1.0915640729080263	0.7697012924124004	1.0	0.837037037037037	0.769735504881813	5.567347374129352	4.548185629634497	1.6666666666666667	1.1662931344670013	1.0	2.3333333333333335
13	28	idr0002-chrCondensation-t170/plate1_1_013_[Well_20,_Field_1_(Spot_20)]__179750__0__0__1344__1024.tiff	idr0002-chrCondensation-t170/CP-output/plate1_1_013_[Well_20,_Field_1_(Spot_20)]__179750__0__0__1344__1024_combinedMask.tiff	plate1_1	20	CBX5	s23885_CBX5	Shorter prophase	1583	75.0	633.0	1.0503236324197023	0.6802567471332123	1.0	0.7805719921104537	0.8663731744505213	52.45660386980657	51.78802950489621	19.1049731745428	7.391721939240038	6.708203932499369	38.0	38.449322231244395	-85.12856565965018	151.52799999999993	0.9664224664224664	0	0.0013885712251067162	0.013260089792311192	75.22228038135191	630.968384907875	75.30574857864814	630.6525584333544	82.0	637.0	nan	nan	nan	nan	nan	nan	nan	nan	nan	nan	nan	nan	nan	nan
13	29	idr0002-chrCondensation-t170/plate1_1_013_[Well_20,_Field_1_(Spot_20)]__179750__0__0__1344__1024.tiff	idr0002-chrCondensation-t170/CP-output/plate1_1_013_[Well_20,_Field_1_(Spot_20)]__179750__0__0__1344__1024_combinedMask.tiff	plate1_1	20	CBX5	s23885_CBX5	Shorter prophase	1896	887.0	642.0	1.0665708982526856	0.7073043118136575	1.0	0.7783251231527094	0.858437399356172	58.559103568849444	57.42821606144492	20.396078054371138	7.944289781272623	7.0710678118654755	40.60654986442325	41.395968785077194	4.489144142759041	166.59799999999993	0.9685823754789272	2	0.001281757839024067	0.013229572214186192	887.8436933727721	641.3101997129178	887.8755274261604	641.1914556962025	887.0	646.0	26.5	886.0	641.0	0.9005919857716689	0.27099004728694015	1.0	0.8828125	0.8865642955803742	5.394858987514191	4.7382356553358225	2.302775637731995	1.3503083941685263	1.2071067811865475	3.681980515339464
13	30	idr0002-chrCondensation-t170/plate1_1_013_[Well_20,_Field_1_(Spot_20)]__179750__0__0__1344__1024.tiff	idr0002-chrCondensation-t170/CP-output/plate1_1_013_[Well_20,_Field_1_(Spot_20)]__179750__0__0__1344__1024_combinedMask.tiff	plate1_1	20	CBX5	s23885_CBX5	Shorter prophase	2890	1285.0	639.0	1.0413645390703226	0.6563324226570089	1.0	0.7702558635394456	0.8743096107895868	69.81544293778497	69.28924880528002	26.076809620810597	9.972075142079598	8.94427190999916	52.128653845309856	52.673785398321314	-65.18022132581045	203.80799999999968	0.9753628079649005	2	0.0014496063813567162	0.014785991981625557	1284.3945476936137	640.5042059684114	1284.2612456747404	640.5211072664359	1297.0	645.0	25.5	1285.0	643.0	1.0282488229122573	0.6448651281665084	1.0	0.7827380952380952	0.9268052131756603	6.180178849894729	5.442830582372253	2.5098824189185422	1.3391446264925833	1.2071067811865475	4.0
13	31	idr0002-chrCondensation-t170/plate1_1_013_[Well_20,_Field_1_(Spot_20)]__179750__0__0__1344__1024.tiff	idr0002-chrCondensation-t170/CP-output/plate1_1_013_[Well_20,_Field_1_(Spot_20)]__179750__0__0__1344__1024_combinedMask.tiff	plate1_1	20	CBX5	s23885_CBX5	Shorter prophase	1253	444.0	645.0	1.090017478752186	0.7531782502196018	1.0	0.7677696078431373	0.8603104983895126	49.2565999749582	48.507731342539614	16.0	6.467157665421653	5.830951894845301	31.622776601683793	32.40180328854238	15.943313743386598	135.28600000000006	0.9657032755298651	0	0.004890516400337219	0.01519035641103983	448.21498574538094	646.9121490862611	448.07422186751796	646.5666400638468	453.0	650.0	nan	nan	nan	nan	nan	nan	nan	nan	nan	nan	nan	nan	nan	nan
13	32	idr0002-chrCondensation-t170/plate1_1_013_[Well_20,_Field_1_(Spot_20)]__179750__0__0__1344__1024.tiff	idr0002-chrCondensation-t170/CP-output/plate1_1_013_[Well_20,_Field_1_(Spot_20)]__179750__0__0__1344__1024_combinedMask.tiff	plate1_1	20	CBX5	s23885_CBX5	Shorter prophase	1962	1143.0	648.0	1.0614790645594916	0.6948553776692168	1.0	0.7517241379310344	0.8564637498475842	59.082949402055476	57.56735185849702	20.223748416156685	8.071073094188328	7.211102550927978	41.10960958218893	42.48947355280485	74.77787491061176	169.6679999999998	0.9662644668800787	3	0.0012512393295764923	0.011734187602996826	1144.1930701098008	648.8920535139345	1144.6952089704382	648.9949031600407	1139.0	647.0	30.666666666666668	1153.0	650.6666666666666	1.135719377541853	0.7026421466222522	1.0	0.6200396825396826	0.7762866402287107	7.68309335378342	6.8919110071609175	2.6881650340819934	1.3964325047262687	1.1380711874576983	4.468210308246036
13	33	idr0002-chrCondensation-t170/plate1_1_013_[Well_20,_Field_1_(Spot_20)]__179750__0__0__1344__1024.tiff	idr0002-chrCondensation-t170/CP-output/plate1_1_013_[Well_20,_Field_1_(Spot_20)]__179750__0__0__1344__1024_combinedMask.tiff	plate1_1	20	CBX5	s23885_CBX5	Shorter prophase	2518	986.0	658.0	1.035644104571177	0.6167598681005101	1.0	0.7405882352941177	0.7806825798707697	63.97693211911575	67.60177512462228	25.0	9.288665481923035	8.06225774829855	49.0	50.35952918921114	-0.558037797752458	201.32399999999973	0.9546919431279619	1	0.0049897003918886185	0.02366674318909645	986.6570101722297	658.6262221294058	986.2343129467831	658.4225575853852	986.0	666.0	142.0	974.0	658.0	1.002235125988581	0.2799721602849219	1.0	0.7802197802197802	0.9451019661962781	13.795576822718004	13.341664064126334	6.324555320336759	2.5799575266172634	2.23606797749979	12.0
13	34	idr0002-chrCondensation-t170/plate1_1_013_[Well_20,_Field_1_(Spot_20)]__179750__0__0__1344__1024.tiff	idr0002-chrCondensation-t170/CP-output/plate1_1_013_[Well_20,_Field_1_(Spot_20)]__179750__0__0__1344__1024_combinedMask.tiff	plate1_1	20	CBX5	s23885_CBX5	Shorter prophase	2504	613.0	672.0	1.0380279413498725	0.6481224707786899	1.0	0.7643467643467643	0.8718232001647492	64.66906976313906	64.40496875241847	24.515301344262525	9.350299160531598	8.246211251235321	48.900360765733296	49.247832505698206	67.33791687179244	189.97999999999968	0.9731830547998446	3	0.001907377503812313	0.014099336229264736	612.3104684041934	672.7513178794899	612.6014376996806	671.9804313099041	617.0	682.0	37.333333333333336	617.3333333333334	668.3333333333334	1.0467140543288262	0.6996244547133225	1.0	0.7743589743589743	0.8264493886129577	7.609300802039738	7.1028298867550035	2.591129055163515	1.4330555175369082	1.3333333333333333	4.511844635310912
13	35	idr0002-chrCondensation-t170/plate1_1_013_[Well_20,_Field_1_(Spot_20)]__179750__0__0__1344__1024.tiff	idr0002-chrCondensation-t170/CP-output/plate1_1_013_[Well_20,_Field_1_(Spot_20)]__179750__0__0__1344__1024_combinedMask.tiff	plate1_1	20	CBX5	s23885_CBX5	Shorter prophase	2419	245.0	690.0	1.1048326711825172	0.7640311537014441	1.0	0.7186571598336304	0.8364421286698813	69.25812626639028	68.47627326307996	22.360679774997898	8.740504259702483	8.0	43.826932358995876	44.683913021338874	-64.74898120118846	190.6359999999997	0.9740285886853228	1	0.00154116190969944	0.013214313425123692	248.7432814904225	682.3873550854314	248.41711451012816	683.1951219512196	256.0	676.0	152.0	248.0	690.0	1.0464991825315388	0.6557183682225941	1.0	0.7916666666666666	0.9245863041237343	16.128297125384282	15.297058540778355	6.0	2.5956389671213285	2.23606797749979	11.0
13	36	idr0002-chrCondensation-t170/plate1_1_013_[Well_20,_Field_1_(Spot_20)]__179750__0__0__1344__1024.tiff	idr0002-chrCondensation-t170/CP-output/plate1_1_013_[Well_20,_Field_1_(Spot_20)]__179750__0__0__1344__1024_combinedMask.tiff	plate1_1	20	CBX5	s23885_CBX5	Shorter prophase	2718	522.0	701.0	1.078049406060954	0.7342617921983516	1.0	0.7541620421753608	0.860567072885756	71.39821579693569	70.71067811865476	24.166091947189145	9.430645710937581	8.48528137423857	47.8518547184955	48.46985137931323	66.17839321407888	199.2219999999997	0.9755922469490309	2	0.0013275351375341415	0.013550011441111565	523.3506077335575	702.3332990195203	523.2277409860192	702.6769683590876	524.0	681.0	71.5	524.0	695.5	1.0164463949151754	0.5227009498036892	1.0	0.8209706959706959	0.8365069104270204	9.004414625839622	8.603510892099717	3.9154759474226504	1.7734266226560127	1.5590169943749475	6.9422508216656595
13	37	idr0002-chrCondensation-t170/plate1_1_013_[Well_20,_Field_1_(Spot_20)]__179750__0__0__1344__1024.tiff	idr0002-chrCondensation-t170/CP-output/plate1_1_013_[Well_20,_Field_1_(Spot_20)]__179750__0__0__1344__1024_combinedMask.tiff	plate1_1	20	CBX5	s23885_CBX5	Shorter prophase	2142	770.0	715.0	1.1994238725628428	0.841501269079125	1.0	0.7846153846153846	0.7849146032344895	71.09860049884534	69.46221994724903	19.026297590440446	7.826338170154408	7.0710678118654755	37.81176708023218	38.41138422429631	-83.50797730768947	185.18399999999977	0.9674796747967478	1	0.0012207217514514923	0.011963073164224625	770.6603924789956	707.034892950734	770.6078431372549	707.9733893557423	764.0	689.0	75.0	771.0	725.0	1.1711336140912814	0.7971219374978783	1.0	0.7211538461538461	0.7285150839745131	12.88232334079875	12.165525060596439	4.0	1.8481495811152377	2.0	7.0
13	38	idr0002-chrCondensation-t170/plate1_1_013_[Well_20,_Field_1_(Spot_20)]__179750__0__0__1344__1024.tiff	idr0002-chrCondensation-t170/CP-output/plate1_1_013_[Well_20,_Field_1_(Spot_20)]__179750__0__0__1344__1024_combinedMask.tiff	plate1_1	20	CBX5	s23885_CBX5	Shorter prophase	1970	697.0	707.0	1.0988976533433505	0.7629010197578507	1.0	0.7588597842835131	0.8481974542981426	62.305859416035425	61.465437442517235	19.697715603592208	7.975428417106561	7.0710678118654755	39.30769230769231	40.28169143636709	68.8944372171064	170.8399999999998	0.9723593287265548	1	0.001251240260899067	0.012451361864805222	696.5825263486817	704.4612831724377	696.9543147208121	705.2979695431472	693.0	689.0	40.0	699.0	716.0	1.0642145114035428	0.7005490581694181	1.0	0.7407407407407407	0.8749963941657946	8.561600776105479	8.06225774829855	3.0	1.5730351842023946	1.4142135623730951	5.0
13	39	idr0002-chrCondensation-t170/plate1_1_013_[Well_20,_Field_1_(Spot_20)]__179750__0__0__1344__1024.tiff	idr0002-chrCondensation-t170/CP-output/plate1_1_013_[Well_20,_Field_1_(Spot_20)]__179750__0__0__1344__1024_combinedMask.tiff	plate1_1	20	CBX5	s23885_CBX5	Shorter prophase	2034	1136.0	718.0	1.1599766889569882	0.8174992132623643	1.0	0.6647058823529411	0.7762111073283574	67.11332242083978	66.85057965343307	19.4164878389476	7.763272532185274	7.0710678118654755	38.38141143005077	38.65255663679178	35.77941985722107	181.4639999999998	0.9690328727965698	3	0.0015259021893143654	0.01123064011335373	1136.9383718581325	719.5603251986375	1135.6779744346115	718.7763028515241	1143.0	719.0	33.0	1123.6666666666667	711.0	1.0850716065992798	0.6784579923665482	1.0	0.6953703703703704	0.7360899240480531	7.240156295684959	6.6717702066230515	2.707701875205887	1.423831741539389	1.3333333333333333	4.535533905932738
13	40	idr0002-chrCondensation-t170/plate1_1_013_[Well_20,_Field_1_(Spot_20)]__179750__0__0__1344__1024.tiff	idr0002-chrCondensation-t170/CP-output/plate1_1_013_[Well_20,_Field_1_(Spot_20)]__179750__0__0__1344__1024_combinedMask.tiff	plate1_1	20	CBX5	s23885_CBX5	Shorter prophase	1976	855.0	732.0	1.1840761395571435	0.8271681024812437	1.0	0.76	0.7909477602965848	67.23593747660026	64.19501538281614	18.027756377319946	7.544376089121241	7.0	35.86653035909663	37.78354182433459	-9.555565478013122	177.18399999999988	0.96484375	0	0.0010070949792861938	0.01255817525088787	864.3160871703849	730.2118314486553	864.0030364372469	730.3279352226721	857.0	731.0	nan	nan	nan	nan	nan	nan	nan	nan	nan	nan	nan	nan	nan	nan
13	41	idr0002-chrCondensation-t170/plate1_1_013_[Well_20,_Field_1_(Spot_20)]__179750__0__0__1344__1024.tiff	idr0002-chrCondensation-t170/CP-output/plate1_1_013_[Well_20,_Field_1_(Spot_20)]__179750__0__0__1344__1024_combinedMask.tiff	plate1_1	20	CBX5	s23885_CBX5	Shorter prophase	2516	1055.0	776.0	1.0297882808263663	0.6170128331027281	1.0	0.78625	0.8766471661486976	63.776945004895474	63.28506932918696	25.0	9.404666701184622	8.48528137423857	49.0	50.18946385832096	0.4703994440909905	189.9099999999998	0.9725550831078469	1	0.0028381794691085815	0.019562065601348877	1051.0345199779347	775.5819545373564	1051.5592209856916	775.8203497615262	1049.0	770.0	105.0	1058.0	784.0	1.1836297183266433	0.7986824120105916	1.0	0.5769230769230769	0.6911233313795685	15.316464659831272	14.317821063276353	4.242640687119285	2.05129255879432	2.0	8.351822626018263
13	42	idr0002-chrCondensation-t170/plate1_1_013_[Well_20,_Field_1_(Spot_20)]__179750__0__0__1344__1024.tiff	idr0002-chrCondensation-t170/CP-output/plate1_1_013_[Well_20,_Field_1_(Spot_20)]__179750__0__0__1344__1024_combinedMask.tiff	plate1_1	20	CBX5	s23885_CBX5	Shorter prophase	2001	180.0	785.0	1.1152133768427768	0.7757361883724788	1.0	0.6864493996569468	0.8380131922005842	63.70181460959445	62.20128616033595	20.0	7.921747362671124	7.0710678118654755	39.59797974644666	40.199497664626485	45.530787978177194	173.2219999999998	0.9718309859154928	1	0.001892118714749813	0.013900969177484512	174.69076178151968	779.2502494214442	175.08795602198902	779.8190904547727	173.0	773.0	99.0	186.0	783.0	1.0072921926880405	0.3968302721156198	1.0	0.8181818181818182	0.9398789425092415	11.80927920674221	11.661903789690601	5.385164807134504	2.206184826803131	2.0	10.0
13	43	idr0002-chrCondensation-t170/plate1_1_013_[Well_20,_Field_1_(Spot_20)]__179750__0__0__1344__1024.tiff	idr0002-chrCondensation-t170/CP-output/plate1_1_013_[Well_20,_Field_1_(Spot_20)]__179750__0__0__1344__1024_combinedMask.tiff	plate1_1	20	CBX5	s23885_CBX5	Shorter prophase	2199	1248.0	794.0	1.0766091444144497	0.6985328556748502	1.0	0.7158203125	0.6257027134583496	63.093384083002626	63.34824385884742	21.93171219946131	7.932207844470188	7.0710678118654755	46.80937563201226	45.14823651343039	6.708153033450753	210.15199999999973	0.9397435897435897	0	0.0007629506289958954	0.009796292521059513	1250.4532844537946	793.6894100968779	1250.1118690313779	793.9736243747158	1260.0	781.0	nan	nan	nan	nan	nan	nan	nan	nan	nan	nan	nan	nan	nan	nan
13	44	idr0002-chrCondensation-t170/plate1_1_013_[Well_20,_Field_1_(Spot_20)]__179750__0__0__1344__1024.tiff	idr0002-chrCondensation-t170/CP-output/plate1_1_013_[Well_20,_Field_1_(Spot_20)]__179750__0__0__1344__1024_combinedMask.tiff	plate1_1	20	CBX5	s23885_CBX5	Shorter prophase	2972	390.0	810.0	1.0163761358404355	0.5402294596636111	1.0	0.7731529656607701	0.8867696843699487	67.04019900870847	67.62396025078685	28.231188426986208	10.28714125940483	9.055385138137417	56.568542494923804	56.415517721993055	-44.83923810718723	205.2219999999997	0.9744262295081967	3	0.0014648661017417908	0.013031205162405968	389.0796939169433	809.7578778229035	389.09488559892327	809.8479138627187	384.0	821.0	95.0	387.0	809.6666666666666	1.9542175724980042	0.7911994891121689	1.0	0.49739229024943316	0.636770349446147	16.05531168751503	14.46846540106992	3.966132627700128	1.8797281300809576	1.6666666666666667	7.560907871089704
13	45	idr0002-chrCondensation-t170/plate1_1_013_[Well_20,_Field_1_(Spot_20)]__179750__0__0__1344__1024.tiff	idr0002-chrCondensation-t170/CP-output/plate1_1_013_[Well_20,_Field_1_(Spot_20)]__179750__0__0__1344__1024_combinedMask.tiff	plate1_1	20	CBX5	s23885_CBX5	Shorter prophase	2334	880.0	811.0	1.1086874016760488	0.7749115284738126	1.0	0.7639934533551554	0.8432797525695643	68.55702407633216	67.23094525588644	21.37755832643195	8.597130736148701	7.810249675906654	42.37452064625628	43.33281858339087	-18.21931127496962	186.4959999999998	0.9735140771637122	1	0.0045471880584955215	0.021240558475255966	882.5782833246559	810.3514867035801	883.334618680377	809.9605826906599	875.0	812.0	43.0	886.0	803.0	1.1822412139233864	0.8018079159113364	1.0	0.5972222222222222	0.7206891559187438	9.85414170077813	8.94427190999916	3.0	1.501514330194167	1.4142135623730951	5.366563145999495
13	46	idr0002-chrCondensation-t170/plate1_1_013_[Well_20,_Field_1_(Spot_20)]__179750__0__0__1344__1024.tiff	idr0002-chrCondensation-t170/CP-output/plate1_1_013_[Well_20,_Field_1_(Spot_20)]__179750__0__0__1344__1024_combinedMask.tiff	plate1_1	20	CBX5	s23885_CBX5	Shorter prophase	2681	668.0	807.0	1.0554381888004862	0.6947348773000719	1.0	0.8002985074626866	0.8830706668352251	68.8470536731813	68.15423684555495	24.698178070456937	9.555215118337001	8.54400374531753	49.0	49.51933875770924	76.4879938188371	195.32399999999967	0.9779317891665145	3	0.0014496073126792908	0.014862287789583206	668.709451682339	808.4467846261684	668.597538232003	808.0656471465871	661.0	809.0	26.333333333333332	662.6666666666666	804.0	0.9507759761018972	0.395217337178108	1.0	0.8009259259259259	0.8138874487563964	5.83855813157957	5.163792236151239	2.47799280007006	1.3669994854477159	1.1380711874576983	3.8688672392660712
13	47	idr0002-chrCondensation-t170/plate1_1_013_[Well_20,_Field_1_(Spot_20)]__179750__0__0__1344__1024.tiff	idr0002-chrCondensation-t170/CP-output/plate1_1_013_[Well_20,_Field_1_(Spot_20)]__179750__0__0__1344__1024_combinedMask.tiff	plate1_1	20	CBX5	s23885_CBX5	Shorter prophase	2541	268.0	828.0	1.1062248794550216	0.7687778695968238	1.0	0.7060294526257294	0.8407926398562382	71.20806747279542	70.43436661176133	23.323807579381203	8.958597379389275	8.06225774829855	45.254833995939045	45.53869140530298	-46.87323275322995	194.87799999999973	0.9776837245094269	2	0.00163271464407444	0.013870450668036938	264.4025647308988	830.8425223574473	264.2656434474616	831.2396694214876	259.0	830.0	92.0	261.5	835.0	1.021545488353135	0.5274268678308739	1.0	0.7895493395493396	0.883447208271555	11.854793104724026	11.146540727685418	4.73606797749979	2.1194806460656324	2.0	9.0
13	48	idr0002-chrCondensation-t170/plate1_1_013_[Well_20,_Field_1_(Spot_20)]__179750__0__0__1344__1024.tiff	idr0002-chrCondensation-t170/CP-output/plate1_1_013_[Well_20,_Field_1_(Spot_20)]__179750__0__0__1344__1024_combinedMask.tiff	plate1_1	20	CBX5	s23885_CBX5	Shorter prophase	2853	1159.0	835.0	1.0318541425574252	0.6247551033542318	1.0	0.7555614406779662	0.873129029512008	68.17781626509398	68.24954212300622	26.570660511172846	9.95755285232422	8.94427190999916	52.97386873950938	53.234654380486425	33.94979851380321	202.63599999999968	0.9725583773649223	4	0.001098649576306343	0.013397421687841415	1158.2846924239261	835.0009242147712	1158.4542586750788	834.7672625306694	1136.0	833.0	36.75	1155.0	835.0	1.2109439381752185	0.7718180210219128	1.0	0.6144318181818182	0.8150585495733459	7.899447766950566	7.187267757492648	2.664213562373095	1.4328044354642389	1.3535533905932737	4.242640687119286
13	49	idr0002-chrCondensation-t170/plate1_1_013_[Well_20,_Field_1_(Spot_20)]__179750__0__0__1344__1024.tiff	idr0002-chrCondensation-t170/CP-output/plate1_1_013_[Well_20,_Field_1_(Spot_20)]__179750__0__0__1344__1024_combinedMask.tiff	plate1_1	20	CBX5	s23885_CBX5	Shorter prophase	2180	537.0	834.0	1.0401498859383977	0.6538735571815459	1.0	0.7622377622377622	0.8912173171952331	60.55257891835839	60.0	23.021728866442675	8.719279953996288	7.810249675906654	45.254833995939045	45.81431375218152	40.5542077122453	175.32399999999984	0.9747373127654816	2	0.001113908365368843	0.012436103075742722	538.2764951366432	834.3921683911324	538.465137614679	834.7339449541284	522.0	831.0	42.0	537.5	835.0	1.0468750040952077	0.6170661460016764	1.0	0.7033730158730158	0.8440352546311017	8.405085511416312	7.807535778591503	3.302775637731995	1.5916851689313394	1.4142135623730951	5.82842712474619
13	50	idr0002-chrCondensation-t170/plate1_1_013_[Well_20,_Field_1_(Spot_20)]__179750__0__0__1344__1024.tiff	idr0002-chrCondensation-t170/CP-output/plate1_1_013_[Well_20,_Field_1_(Spot_20)]__179750__0__0__1344__1024_combinedMask.tiff	plate1_1	20	CBX5	s23885_CBX5	Shorter prophase	2722	969.0	861.0	1.039753219820652	0.645173859049095	1.0	0.7966052092478783	0.8837338304287206	67.39553725618313	66.49060083951716	25.317977802344327	9.690290730602321	8.54400374531753	50.0	51.49260269108414	-85.95092480736224	196.7379999999997	0.9754524278803078	4	0.0030975816771388054	0.018188754096627235	969.5540903119991	864.699338262178	969.5091844232182	863.9254224834681	965.0	881.0	13.25	963.0	859.25	1.0903851002053218	0.7903740782070878	1.0	0.8000992063492063	0.8797473061029267	5.20691317288604	4.390367798729323	1.75	1.1592259325738759	1.0	2.2071067811865475
13	51	idr0002-chrCondensation-t170/plate1_1_013_[Well_20,_Field_1_(Spot_20)]__179750__0__0__1344__1024.tiff	idr0002-chrCondensation-t170/CP-output/plate1_1_013_[Well_20,_Field_1_(Spot_20)]__179750__0__0__1344__1024_combinedMask.tiff	plate1_1	20	CBX5	s23885_CBX5	Shorter prophase	2572	740.0	869.0	1.0960215646055878	0.7596035109271911	1.0	0.8165079365079365	0.8513822400137646	70.95777927249293	69.58448102845921	23.0	9.096965013153866	8.06225774829855	44.0	46.14997662496882	-85.68021943967581	194.83999999999972	0.9753507773985588	1	0.0019836723804473877	0.015014877542853355	740.0803239234322	871.6637549285549	739.949066874028	871.6228615863141	736.0	890.0	154.0	735.0	875.0	1.0361895823352174	0.6346984077413333	1.0	0.7333333333333333	0.9268559241525233	16.016128719700948	15.0	6.324555320336759	2.6053190219098568	2.23606797749979	11.313708498984761
13	52	idr0002-chrCondensation-t170/plate1_1_013_[Well_20,_Field_1_(Spot_20)]__179750__0__0__1344__1024.tiff	idr0002-chrCondensation-t170/CP-output/plate1_1_013_[Well_20,_Field_1_(Spot_20)]__179750__0__0__1344__1024_combinedMask.tiff	plate1_1	20	CBX5	s23885_CBX5	Shorter prophase	2173	876.0	897.0	1.0109924579678198	0.4128198110939755	1.0	0.7462225274725275	0.8918519494500544	55.25754714691081	56.32051136131489	24.08318915758459	8.807649756142606	7.810249675906654	49.49747468305833	50.32927659458731	23.998911938432006	174.9799999999998	0.9700892857142859	5	0.0017929337918758392	0.0159380491822958	875.3958231714378	896.696604359136	875.0317533364013	896.377358490566	882.0	909.0	40.8	877.6	897.6	1.4951940890237894	0.8566112550083312	1.0	0.5505202821869488	0.7203108739324332	10.27444599717744	9.121791344644887	2.648528137423857	1.4126105071953283	1.282842712474619	4.204163056034261
13	53	idr0002-chrCondensation-t170/plate1_1_013_[Well_20,_Field_1_(Spot_20)]__179750__0__0__1344__1024.tiff	idr0002-chrCondensation-t170/CP-output/plate1_1_013_[Well_20,_Field_1_(Spot_20)]__179750__0__0__1344__1024_combinedMask.tiff	plate1_1	20	CBX5	s23885_CBX5	Shorter prophase	2872	1089.0	898.0	1.0509966427246917	0.6848801030547965	1.0	0.7679144385026738	0.8589567996814833	70.7873198438412	70.3846574190711	25.495097567963924	9.876278281400042	8.94427190999916	50.94689594957235	51.579589692372195	21.999555618671117	204.97999999999965	0.9753778230599423	5	0.0012359805405139923	0.014892805367708206	1090.0133247754222	897.5289345160984	1089.8279944289693	897.7103064066853	1094.0	887.0	27.6	1086.0	896.6	1.0423464675762966	0.6564277292312065	1.0	0.7360997732426304	0.7649171424161199	6.3605976788339404	5.648428513429993	2.3313708498984758	1.3183851826325859	1.1242640687119283	4.046345622254427
13	54	idr0002-chrCondensation-t170/plate1_1_013_[Well_20,_Field_1_(Spot_20)]__179750__0__0__1344__1024.tiff	idr0002-chrCondensation-t170/CP-output/plate1_1_013_[Well_20,_Field_1_(Spot_20)]__179750__0__0__1344__1024_combinedMask.tiff	plate1_1	20	CBX5	s23885_CBX5	Shorter prophase	962	1254.0	902.0	1.0118134565852857	0.48259684851435947	1.0	0.7647058823529411	0.9041570745533342	37.45940518632406	37.0	15.811388300841896	6.001821726928766	5.385164807134504	32.08434829329412	32.80854329965725	-24.318399007192163	115.63000000000005	0.9615192403798101	0	0.004089417867362499	0.014358739368617535	1254.7499728609293	901.4336418843092	1254.6392931392932	902.1507276507276	1256.0	899.0	nan	nan	nan	nan	nan	nan	nan	nan	nan	nan	nan	nan	nan	nan
13	55	idr0002-chrCondensation-t170/plate1_1_013_[Well_20,_Field_1_(Spot_20)]__179750__0__0__1344__1024.tiff	idr0002-chrCondensation-t170/CP-output/plate1_1_013_[Well_20,_Field_1_(Spot_20)]__179750__0__0__1344__1024_combinedMask.tiff	plate1_1	20	CBX5	s23885_CBX5	Shorter prophase	2046	789.0	921.0	1.0632185865205608	0.7011204812233114	1.0	0.8064643279463933	0.8654912475641725	60.55623571736752	59.22837157984339	21.095023109728988	8.278029345423025	7.280109889280518	42.0	43.179189409579834	-84.19362347013534	172.3559999999998	0.9724334600760458	2	0.002563515678048134	0.016769664362072945	789.1909475003824	927.0060102906593	788.9027370478983	926.8641251221896	791.0	937.0	41.5	782.5	925.5	1.1170854645053367	0.7370412743505519	1.0	0.6484375	0.833291276664905	9.082931350820445	8.06225774829855	2.995352392457285	1.541576105674294	1.4142135623730951	5.248374715279062
13	56	idr0002-chrCondensation-t170/plate1_1_013_[Well_20,_Field_1_(Spot_20)]__179750__0__0__1344__1024.tiff	idr0002-chrCondensation-t170/CP-output/plate1_1_013_[Well_20,_Field_1_(Spot_20)]__179750__0__0__1344__1024_combinedMask.tiff	plate1_1	20	CBX5	s23885_CBX5	Shorter prophase	2454	535.0	945.0	1.0547418228198144	0.6857641734163019	1.0	0.7303571428571428	0.8559637964536666	65.58392538678379	65.45991139621256	23.430749027719962	8.995989316306709	8.06225774829855	48.0552631501485	47.73354245227606	47.513341862715116	189.80799999999974	0.9670935960591135	4	0.0009155413135886192	0.011184862814843655	537.2060090177118	945.1608813795357	536.5020374898126	944.6071719641402	551.0	962.0	51.5	532.5	942.25	1.079618872823971	0.53145445557102	1.0	0.6934595959595959	0.8099950076522973	9.1038274871763	8.485327258847068	3.2929332007896788	1.6082105814297714	1.3106601717798214	5.952584169535392
13	57	idr0002-chrCondensation-t170/plate1_1_013_[Well_20,_Field_1_(Spot_20)]__179750__0__0__1344__1024.tiff	idr0002-chrCondensation-t170/CP-output/plate1_1_013_[Well_20,_Field_1_(Spot_20)]__179750__0__0__1344__1024_combinedMask.tiff	plate1_1	20	CBX5	s23885_CBX5	Shorter prophase	2034	1060.0	991.0	1.037940343222897	0.6468293371969105	1.0	0.7727963525835866	0.8878936122273112	58.26189218838918	57.38466694161429	22.135943621178654	8.455820867439835	7.615773105863909	43.82409980978424	44.43254536492787	25.111306735882117	169.6679999999999	0.972972972972973	1	0.0022735940292477608	0.016601815819740295	1057.9235942063628	990.6570093732029	1058.0231071779745	990.5762045231072	1055.0	996.0	58.0	1066.0	989.0	1.0316542524334997	0.3385162270585212	1.0	0.8055555555555556	0.8482950906482253	9.065094874562885	9.219544457292887	4.0	1.7780334001621423	1.4142135623730951	7.0
16	1	idr0002-chrCondensation-t170/plate1_1_013_[Well_23,_Field_1_(Spot_23)]__179761__0__0__1344__1024.tiff	idr0002-chrCondensation-t170/CP-output/plate1_1_013_[Well_23,_Field_1_(Spot_23)]__179761__0__0__1344__1024_combinedMask.tiff	plate1_1	23	Neg. ctrl	Neg. ctrl		601	120.0	62.0	1.0118290174842222	0.46715248993868297	1.0	0.794973544973545	0.9188269931249765	29.507283237207783	29.546573405388315	13.0	4.8401163641326574	4.123105625617661	25.45584412271571	26.089654226237954	-34.698966922835524	90.66200000000003	0.9592976855546687	0	0.009559777565300465	0.019981689751148224	120.25778901543566	61.68867266725234	119.4575707154742	62.2279534109817	122.0	57.0	nan	nan	nan	nan	nan	nan	nan	nan	nan	nan	nan	nan	nan	nan
16	2	idr0002-chrCondensation-t170/plate1_1_013_[Well_23,_Field_1_(Spot_23)]__179761__0__0__1344__1024.tiff	idr0002-chrCondensation-t170/CP-output/plate1_1_013_[Well_23,_Field_1_(Spot_23)]__179761__0__0__1344__1024_combinedMask.tiff	plate1_1	23	Neg. ctrl	Neg. ctrl		759	82.0	113.0	1.0014513147410824	0.2729397117288648	1.0	0.7898022892819979	0.9215872860743584	31.72296964356314	31.622776601683793	15.231546211727817	5.450585264647846	5.0	29.698484809834994	30.518484641012012	31.96593121249299	101.73200000000006	0.9619771863117872	0	0.006332493387162685	0.017746242694556713	82.12506328759328	113.22047424364759	82.35836627140975	113.18972332015811	81.0	111.0	nan	nan	nan	nan	nan	nan	nan	nan	nan	nan	nan	nan	nan	nan
16	3	idr0002-chrCondensation-t170/plate1_1_013_[Well_23,_Field_1_(Spot_23)]__179761__0__0__1344__1024.tiff	idr0002-chrCondensation-t170/CP-output/plate1_1_013_[Well_23,_Field_1_(Spot_23)]__179761__0__0__1344__1024_combinedMask.tiff	plate1_1	23	Neg. ctrl	Neg. ctrl		1980	377.0	198.0	1.1006379905869756	0.7623123652140776	1.0	0.7665505226480837	0.8161998771586106	62.49310191481733	62.289646009589745	20.024984394500787	7.963840107337865	7.0710678118654755	40.0	40.44611577158466	-4.882317471662839	174.59799999999993	0.9686888454011742	0	0.0023956652730703354	0.0158388651907444	379.0831045138166	198.38648231981196	379.6313131313131	198.36212121212122	379.0	196.0	nan	nan	nan	nan	nan	nan	nan	nan	nan	nan	nan	nan	nan	nan
16	4	idr0002-chrCondensation-t170/plate1_1_013_[Well_23,_Field_1_(Spot_23)]__179761__0__0__1344__1024.tiff	idr0002-chrCondensation-t170/CP-output/plate1_1_013_[Well_23,_Field_1_(Spot_23)]__179761__0__0__1344__1024_combinedMask.tiff	plate1_1	23	Neg. ctrl	Neg. ctrl		2134	298.0	240.0	1.0145095677540352	0.49667882684025577	1.0	0.7903703703703704	0.8916119166963464	56.03559559844888	56.08029957123981	24.0	8.763669418623376	7.810249675906654	48.24456924399327	48.63522169856434	67.74408841656148	173.42599999999985	0.9730962152302783	1	0.0017547868192195892	0.014770733192563057	297.27158293394365	238.2748145237732	297.37535145267105	237.5646672914714	309.0	241.0	108.0	296.0	228.0	1.007928640585739	0.4438351648152344	1.0	0.7552447552447552	0.9379901359974189	12.468221525889053	12.165525060596439	5.656854249492381	2.290078641992474	2.0	10.0
16	5	idr0002-chrCondensation-t170/plate1_1_013_[Well_23,_Field_1_(Spot_23)]__179761__0__0__1344__1024.tiff	idr0002-chrCondensation-t170/CP-output/plate1_1_013_[Well_23,_Field_1_(Spot_23)]__179761__0__0__1344__1024_combinedMask.tiff	plate1_1	23	Neg. ctrl	Neg. ctrl		2017	1091.0	240.0	1.0175201287735183	0.5305923023974136	1.0	0.7802707930367505	0.8829897189896138	55.11145077175352	56.08029957123981	22.80350850198276	8.453417001719101	7.615773105863909	45.5727033116175	46.71396270487497	-13.617679111991555	169.4259999999999	0.9690127312034591	4	0.0026474399492144585	0.018974593840539455	1092.6228286297044	239.81143984215134	1092.7357461576598	239.9340604858701	1090.0	242.0	37.0	1092.5	241.0	0.9582951290773326	0.4080953401132419	1.0	0.8092983405483405	0.8689228470649701	6.746815843275433	6.140918144878851	2.8495864094170424	1.4988218808629763	1.3535533905932737	4.633883476483184
16	6	idr0002-chrCondensation-t170/plate1_1_013_[Well_23,_Field_1_(Spot_23)]__179761__0__0__1344__1024.tiff	idr0002-chrCondensation-t170/CP-output/plate1_1_013_[Well_23,_Field_1_(Spot_23)]__179761__0__0__1344__1024_combinedMask.tiff	plate1_1	23	Neg. ctrl	Neg. ctrl		2240	1181.0	307.0	1.0341058176914708	0.628932729129422	1.0	0.7557354925775979	0.860067892358222	60.58739431292995	60.21627686929839	23.08679276123039	8.813845275369202	8.0	45.61578674099571	47.1042588521359	-61.7010634727985	180.9099999999998	0.9684392563769998	4	0.0024719610810279846	0.017059586942195892	1180.1736687615505	308.3512719641319	1180.1629464285713	308.3	1175.0	307.0	52.75	1178.0	309.5	1.0878824246972594	0.6366412825960779	1.0	0.7335648148148148	0.8695228411029394	9.540683659146111	8.92387862144471	3.53224755112299	1.672951887612321	1.4053300858899107	6.005203820042827
16	7	idr0002-chrCondensation-t170/plate1_1_013_[Well_23,_Field_1_(Spot_23)]__179761__0__0__1344__1024.tiff	idr0002-chrCondensation-t170/CP-output/plate1_1_013_[Well_23,_Field_1_(Spot_23)]__179761__0__0__1344__1024_combinedMask.tiff	plate1_1	23	Neg. ctrl	Neg. ctrl		3237	1287.0	385.0	1.1035376477897074	0.766934347553938	1.0	0.7784992784992785	0.8419098178497768	80.17856270517821	78.92401408950256	25.495097567963924	10.050811963973185	9.0	50.870192358474874	51.45263381316694	-74.50489085812484	219.80799999999965	0.9716343989194057	5	0.0012741279788315296	0.012718394864350557	1286.2449545846164	386.71656310861846	1286.629595304294	386.09576768612914	1274.0	387.0	51.2	1282.0	391.0	1.064302901666985	0.6596592357973504	1.0	0.7117385947385948	0.8898100626905883	8.649922986661617	8.132920813195312	3.166467067112454	1.6069342778903006	1.365685424949238	5.6798310732862864
16	8	idr0002-chrCondensation-t170/plate1_1_013_[Well_23,_Field_1_(Spot_23)]__179761__0__0__1344__1024.tiff	idr0002-chrCondensation-t170/CP-output/plate1_1_013_[Well_23,_Field_1_(Spot_23)]__179761__0__0__1344__1024_combinedMask.tiff	plate1_1	23	Neg. ctrl	Neg. ctrl		2336	810.0	479.0	1.0251831274334742	0.5874737935653425	1.0	0.7633986928104575	0.8962342459812063	60.65712616381452	60.876925020897694	24.413111231467404	9.099220901381097	8.06225774829855	48.746281909495416	49.086366322229786	-18.910025417602274	180.9799999999998	0.9743482794577687	1	0.0012970175594091415	0.013641566038131714	810.6391055885495	478.43924047204126	810.7512842465753	477.9529109589041	809.0	487.0	172.0	810.0	474.0	1.0326916023112702	0.6073534104060666	1.0	0.8269230769230769	0.9141910084469046	16.7152596899509	16.55294535724685	6.708203932499369	2.727182037139485	2.23606797749979	12.0
16	9	idr0002-chrCondensation-t170/plate1_1_013_[Well_23,_Field_1_(Spot_23)]__179761__0__0__1344__1024.tiff	idr0002-chrCondensation-t170/CP-output/plate1_1_013_[Well_23,_Field_1_(Spot_23)]__179761__0__0__1344__1024_combinedMask.tiff	plate1_1	23	Neg. ctrl	Neg. ctrl		1982	682.0	496.0	1.1108104500976024	0.7425290250896633	1.0	0.6796982167352538	0.8244683525532693	62.163949995074574	60.60528029800704	19.72308292331602	7.798207205225663	7.0710678118654755	40.476885949218534	41.638277148303295	47.56731245198643	173.80799999999982	0.9630709426627796	2	0.003646906465291977	0.02038605324923992	677.9566104490006	495.7053905173319	678.640766902119	496.0	670.0	494.0	57.5	684.5	499.5	1.0235383332776964	0.6125569412215266	1.0	0.7916666666666667	0.9216412629418844	9.234097031284694	8.61635307291834	3.914213562373095	1.7487841299368379	1.5	6.5
16	10	idr0002-chrCondensation-t170/plate1_1_013_[Well_23,_Field_1_(Spot_23)]__179761__0__0__1344__1024.tiff	idr0002-chrCondensation-t170/CP-output/plate1_1_013_[Well_23,_Field_1_(Spot_23)]__179761__0__0__1344__1024_combinedMask.tiff	plate1_1	23	Neg. ctrl	Neg. ctrl		2626	1278.0	517.0	1.0941452552197	0.7390808356109868	1.0	0.7611594202898551	0.8047698325879529	70.87485547974035	68.59300255857006	23.430749027719962	8.961903283642409	8.06225774829855	47.675706318553615	47.7424894131604	77.486073674002	202.49599999999975	0.9592694063926939	5	0.001907377503812313	0.015442130155861378	1280.7091437247132	521.583714483723	1280.5936785986291	521.965727341965	1286.0	499.0	33.0	1282.2	526.2	1.0800753371930607	0.6412582209498405	1.0	0.7407792207792208	0.8634194650624071	6.873535715727923	6.242399998081216	2.461427157873053	1.3667513009207892	1.2	4.433083890851193
16	11	idr0002-chrCondensation-t170/plate1_1_013_[Well_23,_Field_1_(Spot_23)]__179761__0__0__1344__1024.tiff	idr0002-chrCondensation-t170/CP-output/plate1_1_013_[Well_23,_Field_1_(Spot_23)]__179761__0__0__1344__1024_combinedMask.tiff	plate1_1	23	Neg. ctrl	Neg. ctrl		2182	567.0	536.0	1.0850151117045623	0.7367136672251464	1.0	0.7650771388499299	0.8494212928035525	64.26873809925806	63.694583757176716	21.470910553583888	8.402928596816906	7.615773105863909	42.37452064625628	43.45883114012866	-71.26053541395208	179.66799999999972	0.9719376391982183	2	0.0027924012392759323	0.018387122079730034	567.7892446679587	536.2414276954054	567.7021081576536	536.3703024747938	567.0	534.0	22.5	564.5	535.0	0.9811030162122911	0.5735346213462362	1.0	0.8849206349206349	0.9135308726149658	5.541957067703653	4.76831552862278	2.2071067811865475	1.3124644385398987	1.2071067811865475	3.5
16	12	idr0002-chrCondensation-t170/plate1_1_013_[Well_23,_Field_1_(Spot_23)]__179761__0__0__1344__1024.tiff	idr0002-chrCondensation-t170/CP-output/plate1_1_013_[Well_23,_Field_1_(Spot_23)]__179761__0__0__1344__1024_combinedMask.tiff	plate1_1	23	Neg. ctrl	Neg. ctrl		1775	945.0	544.0	1.0906069428697813	0.7233392482955546	1.0	0.7286535303776683	0.743691279376704	57.74003166270741	57.55866572463264	19.849433241279208	7.316751182785104	6.708203932499369	41.0	39.86907718111763	-88.80598630067067	173.18399999999986	0.9401483050847456	0	0.0006713969632983208	0.010513465851545334	944.4484474530835	538.5394053163598	944.4940845070422	538.9098591549296	945.0	522.0	nan	nan	nan	nan	nan	nan	nan	nan	nan	nan	nan	nan	nan	nan
16	13	idr0002-chrCondensation-t170/plate1_1_013_[Well_23,_Field_1_(Spot_23)]__179761__0__0__1344__1024.tiff	idr0002-chrCondensation-t170/CP-output/plate1_1_013_[Well_23,_Field_1_(Spot_23)]__179761__0__0__1344__1024_combinedMask.tiff	plate1_1	23	Neg. ctrl	Neg. ctrl		1397	809.0	562.0	1.0767427359080415	0.7169948090532486	1.0	0.7462606837606838	0.8316847461085384	50.75385540698436	52.69724850502159	18.0	6.777155620900572	6.0	36.76955262170047	35.37942171043344	-33.82688632713709	145.28600000000003	0.9718260869565214	0	0.006973372772336006	0.023392081260681152	808.8125829951409	563.5789290478367	807.9656406585541	563.8303507516106	810.0	565.0	nan	nan	nan	nan	nan	nan	nan	nan	nan	nan	nan	nan	nan	nan
16	14	idr0002-chrCondensation-t170/plate1_1_013_[Well_23,_Field_1_(Spot_23)]__179761__0__0__1344__1024.tiff	idr0002-chrCondensation-t170/CP-output/plate1_1_013_[Well_23,_Field_1_(Spot_23)]__179761__0__0__1344__1024_combinedMask.tiff	plate1_1	23	Neg. ctrl	Neg. ctrl		2568	1177.0	579.0	1.1741833970375888	0.8181951207608844	1.0	0.6476670870113493	0.7986104485957929	75.88845344252788	73.0	20.518284528683193	8.574734620990897	7.810249675906654	42.11328559945843	43.63135631024672	48.99762262957672	201.0179999999997	0.9661399548532731	5	0.002136263996362686	0.016235599294304848	1175.8705415313264	574.6052085756415	1175.6261682242991	574.8901869158879	1176.0	568.0	39.2	1174.0	569.0	1.0621051981266862	0.6003426833355816	1.0	0.7028571428571428	0.8167187910829584	6.440069705405145	5.728811169494885	2.594967372041929	1.4262467202395315	1.247213595499958	4.3112698372208085
16	15	idr0002-chrCondensation-t170/plate1_1_013_[Well_23,_Field_1_(Spot_23)]__179761__0__0__1344__1024.tiff	idr0002-chrCondensation-t170/CP-output/plate1_1_013_[Well_23,_Field_1_(Spot_23)]__179761__0__0__1344__1024_combinedMask.tiff	plate1_1	23	Neg. ctrl	Neg. ctrl		2268	674.0	623.0	1.0841856795429747	0.7236018250753704	1.0	0.8	0.8385681457042103	65.06998569959954	63.788713735268246	22.135943621178654	8.480575587644427	7.615773105863909	44.0	44.912452350014384	-81.79104689460458	184.35599999999977	0.9659284497444633	2	0.0027313660830259323	0.01887541078031063	673.0359862732034	630.1275163026627	672.9836860670194	630.657848324515	681.0	631.0	82.0	679.0	632.5	0.9939278051894653	0.5013568307747559	1.0	0.7662927350427351	0.82862795307698	9.623437640955387	9.023728139170842	3.748488046335657	1.858286217733082	1.618033988749895	7.0
16	16	idr0002-chrCondensation-t170/plate1_1_013_[Well_23,_Field_1_(Spot_23)]__179761__0__0__1344__1024.tiff	idr0002-chrCondensation-t170/CP-output/plate1_1_013_[Well_23,_Field_1_(Spot_23)]__179761__0__0__1344__1024_combinedMask.tiff	plate1_1	23	Neg. ctrl	Neg. ctrl		1549	472.0	625.0	1.0886161380427775	0.7335424880829989	1.0	0.6796840719613866	0.7691644388225922	54.17025127899744	54.120236510939236	18.35755975068582	7.02698162589129	6.324555320336759	36.43293255572827	36.81646439912129	-26.99582802730163	159.0819999999999	0.9529375576745616	0	0.007278553210198879	0.018310826271772385	472.7103713594096	625.7141614812298	470.5267914783731	626.8450613298902	479.0	624.0	nan	nan	nan	nan	nan	nan	nan	nan	nan	nan	nan	nan	nan	nan
16	17	idr0002-chrCondensation-t170/plate1_1_013_[Well_23,_Field_1_(Spot_23)]__179761__0__0__1344__1024.tiff	idr0002-chrCondensation-t170/CP-output/plate1_1_013_[Well_23,_Field_1_(Spot_23)]__179761__0__0__1344__1024_combinedMask.tiff	plate1_1	23	Neg. ctrl	Neg. ctrl		211	435.0	636.0	1.0408185618818875	0.5833307632445792	1.0	0.7403508771929824	0.75275018815312	18.413948114894737	18.681541692269406	7.0710678118654755	2.8803390557124833	2.8284271247461903	14.0	14.956447767651598	6.461969436863204	59.35000000000002	0.9075268817204301	0	0.0005951020866632462	0.010498207062482834	435.8952543644103	636.2759590117998	435.91469194312793	636.2796208530806	435.0	637.0	nan	nan	nan	nan	nan	nan	nan	nan	nan	nan	nan	nan	nan	nan
16	18	idr0002-chrCondensation-t170/plate1_1_013_[Well_23,_Field_1_(Spot_23)]__179761__0__0__1344__1024.tiff	idr0002-chrCondensation-t170/CP-output/plate1_1_013_[Well_23,_Field_1_(Spot_23)]__179761__0__0__1344__1024_combinedMask.tiff	plate1_1	23	Neg. ctrl	Neg. ctrl		1846	1307.0	719.0	1.0777640227278351	0.7128322161043992	1.0	0.71	0.8427454842116745	58.23763975946686	57.0087712549569	19.697715603592208	7.731490873088019	7.0710678118654755	39.939184537725126	40.84407222270246	-37.76653675761368	165.90999999999983	0.9675052410901468	2	0.0017547877505421638	0.014496071264147758	1307.37374344434	721.0297101844453	1307.5606717226435	720.7546045503792	1303.0	730.0	73.0	1312.0	720.5	1.0127549606069501	0.4999290565921989	1.0	0.7722222222222221	0.981537449562462	10.480102271236937	9.972878998154455	4.5	1.9736580511210713	1.7071067811865475	7.97213595499958
16	19	idr0002-chrCondensation-t170/plate1_1_013_[Well_23,_Field_1_(Spot_23)]__179761__0__0__1344__1024.tiff	idr0002-chrCondensation-t170/CP-output/plate1_1_013_[Well_23,_Field_1_(Spot_23)]__179761__0__0__1344__1024_combinedMask.tiff	plate1_1	23	Neg. ctrl	Neg. ctrl		1962	696.0	717.0	1.0850697646705367	0.7425301268378652	1.0	0.773354355538037	0.8471513284624942	61.130554008318086	61.09828148156051	20.396078054371138	8.00266790354968	7.0710678118654755	40.503449381067604	40.946019500580604	73.23994497472503	170.59799999999984	0.9698467622343054	2	0.00325017049908638	0.019485771656036377	696.5650773833346	716.8813521225212	696.4780835881753	716.1687054026504	704.0	732.0	82.0	693.5	711.5	1.0086216166186888	0.43922101889965137	1.0	0.7410330578512396	0.9660221988662743	10.899780900277047	10.333586434002044	4.621320343559642	2.055817417571678	2.0	8.818917305977426
16	20	idr0002-chrCondensation-t170/plate1_1_013_[Well_23,_Field_1_(Spot_23)]__179761__0__0__1344__1024.tiff	idr0002-chrCondensation-t170/CP-output/plate1_1_013_[Well_23,_Field_1_(Spot_23)]__179761__0__0__1344__1024_combinedMask.tiff	plate1_1	23	Neg. ctrl	Neg. ctrl		3163	1010.0	731.0	1.061425798086023	0.6898043772626912	1.0	0.7667878787878788	0.8608453734708048	74.81434747696315	75.50496672405067	27.073972741361768	10.182679985783627	9.055385138137417	54.0	54.165273492130126	-10.042770950693006	214.8779999999996	0.9723332308638181	3	0.0023041125386953354	0.01429770328104496	1014.9456824960106	728.5098936693538	1013.5741384761302	729.3344925703447	1027.0	717.0	79.0	1006.6666666666666	727.3333333333334	1.1431663184945056	0.7740885923742504	1.0	0.681574074074074	0.8166867898038713	11.815518665864067	10.953165875565986	3.558873029109822	1.7814676379065808	1.5500938466242948	6.454904798378997
16	21	idr0002-chrCondensation-t170/plate1_1_013_[Well_23,_Field_1_(Spot_23)]__179761__0__0__1344__1024.tiff	idr0002-chrCondensation-t170/CP-output/plate1_1_013_[Well_23,_Field_1_(Spot_23)]__179761__0__0__1344__1024_combinedMask.tiff	plate1_1	23	Neg. ctrl	Neg. ctrl		1737	1211.0	779.0	1.0387378848681768	0.6485467142570553	1.0	0.7740641711229946	0.8704435994806402	53.90708213211089	53.53503525729669	20.223748416156685	7.822300386440183	7.0	40.16092628413842	41.03271540916838	25.538038235560297	158.35599999999994	0.9698492462311558	2	0.0020065605640411377	0.0157244224101305	1209.524155907442	778.4709075642913	1209.5014392630974	778.0961427748992	1214.0	788.0	34.5	1202.5	775.0	0.9909284943917802	0.4367420210052541	1.0	0.7808641975308642	0.8393334499741008	6.4565616696654065	5.853140702742955	3.0615528128088303	1.490520747561166	1.2071067811865475	4.889087296526011
16	22	idr0002-chrCondensation-t170/plate1_1_013_[Well_23,_Field_1_(Spot_23)]__179761__0__0__1344__1024.tiff	idr0002-chrCondensation-t170/CP-output/plate1_1_013_[Well_23,_Field_1_(Spot_23)]__179761__0__0__1344__1024_combinedMask.tiff	plate1_1	23	Neg. ctrl	Neg. ctrl		724	894.0	799.0	1.0154210683321163	0.4561548978390041	1.0	0.6856060606060606	0.8766752889747987	32.34172755121335	32.55764119219941	13.45362404707371	5.164931285881538	4.47213595499958	26.870057685088806	28.78091605296176	36.54429728236461	101.87200000000006	0.9513797634691196	0	0.006790264509618282	0.01773098297417164	893.4833952007708	798.3749518407079	893.5027624309392	797.8867403314918	895.0	800.0	nan	nan	nan	nan	nan	nan	nan	nan	nan	nan	nan	nan	nan	nan
16	23	idr0002-chrCondensation-t170/plate1_1_013_[Well_23,_Field_1_(Spot_23)]__179761__0__0__1344__1024.tiff	idr0002-chrCondensation-t170/CP-output/plate1_1_013_[Well_23,_Field_1_(Spot_23)]__179761__0__0__1344__1024_combinedMask.tiff	plate1_1	23	Neg. ctrl	Neg. ctrl		2340	1198.0	858.0	1.015220212722773	0.5320858277919286	1.0	0.7647058823529411	0.8862532345925092	59.31291749650825	59.30430001273095	25.059928172283335	9.167952727795651	8.06225774829855	50.0	50.2196791856756	87.3437328714972	182.15199999999976	0.9703504043126685	2	0.0019531557336449623	0.01509117241948843	1196.88283181566	857.1279467379597	1197.3564102564103	857.0017094017094	1188.0	848.0	88.0	1195.5	859.5	1.0157133859436276	0.43721134273318263	1.0	0.7287878787878788	0.8912813644598718	11.328840681102161	11.000165025853313	4.73606797749979	2.0763306430689124	2.0	9.096194077712559
16	24	idr0002-chrCondensation-t170/plate1_1_013_[Well_23,_Field_1_(Spot_23)]__179761__0__0__1344__1024.tiff	idr0002-chrCondensation-t170/CP-output/plate1_1_013_[Well_23,_Field_1_(Spot_23)]__179761__0__0__1344__1024_combinedMask.tiff	plate1_1	23	Neg. ctrl	Neg. ctrl		538	1282.0	916.0	1.002037443312944	0.3493296147484912	1.0	0.797037037037037	0.93030154465555	27.067423319447162	26.92582403567252	12.649110640673518	4.657935493706777	4.123105625617661	24.0	25.362173054213223	-10.54841890430633	85.24800000000003	0.9581478183437222	0	0.0158999003469944	0.02674906514585018	1281.9154308580758	915.9360857281418	1282.0315985130112	916.046468401487	1283.0	911.0	nan	nan	nan	nan	nan	nan	nan	nan	nan	nan	nan	nan	nan	nan
16	25	idr0002-chrCondensation-t170/plate1_1_013_[Well_23,_Field_1_(Spot_23)]__179761__0__0__1344__1024.tiff	idr0002-chrCondensation-t170/CP-output/plate1_1_013_[Well_23,_Field_1_(Spot_23)]__179761__0__0__1344__1024_combinedMask.tiff	plate1_1	23	Neg. ctrl	Neg. ctrl		290	1283.0	942.0	1.014364608235897	0.5172743423781927	1.0	0.8055555555555556	0.8982781064129314	20.843806471797823	20.808652046684813	8.94427190999916	3.4690766186190225	3.0	17.0	17.838538932748225	-28.676586989695757	63.694000000000024	0.9461663947797716	0	0.0057984283193945885	0.016449226066470146	1283.3112075803933	941.5449860895569	1283.4275862068966	941.4689655172414	1282.0	941.0	nan	nan	nan	nan	nan	nan	nan	nan	nan	nan	nan	nan	nan	nan
18	1	idr0002-chrCondensation-t170/plate1_1_013_[Well_25,_Field_1_(Spot_25)]__179696__0__0__1344__1024.tiff	idr0002-chrCondensation-t170/CP-output/plate1_1_013_[Well_25,_Field_1_(Spot_25)]__179696__0__0__1344__1024_combinedMask.tiff	plate1_1	25	Neg. ctrl	Neg. ctrl		1804	729.0	28.0	1.0397418134284606	0.6320640499847033	1.0	0.7399507793273175	0.6647572856410546	54.5978619744748	55.569775957799216	20.615528128088304	7.358924305871025	6.324555320336759	41.29043975229326	42.308764900363094	27.771991847430805	184.66799999999978	0.9393387138765947	2	0.0006713969632983208	0.00886549148708582	731.0308401820106	28.515146737661176	731.44955654102	28.54988913525499	723.0	23.0	5.5	745.5	28.5	1.0653250598270052	0.6445211559513107	1.0	0.7222222222222222	1.1729728713978271	3.217067151084837	2.23606797749979	1.2071067811865475	1.0295866830266496	1.0	1.3535533905932737
18	2	idr0002-chrCondensation-t170/plate1_1_013_[Well_25,_Field_1_(Spot_25)]__179696__0__0__1344__1024.tiff	idr0002-chrCondensation-t170/CP-output/plate1_1_013_[Well_25,_Field_1_(Spot_25)]__179696__0__0__1344__1024_combinedMask.tiff	plate1_1	25	Neg. ctrl	Neg. ctrl		2533	517.0	41.0	1.0096472886623382	0.46851277261709506	1.0	0.7689738919247116	0.8968316353505188	60.427937023210575	60.530983801686226	26.30589287593181	9.587348083087814	8.48528137423857	52.93647391232505	53.38546723661728	3.542745127801112	188.3939999999998	0.9744181573379495	3	0.0020294496789574623	0.015609979629516602	516.3812043913288	41.266713993367134	516.7023292538491	41.337149624950655	516.0	36.0	36.666666666666664	521.0	43.666666666666664	1.1104647375872292	0.681082302009731	1.0	0.6229166666666667	0.7382742183041625	7.832569936744356	7.051547334755892	2.788582104245649	1.439738595538621	1.2071067811865477	4.752294419223699
18	3	idr0002-chrCondensation-t170/plate1_1_013_[Well_25,_Field_1_(Spot_25)]__179696__0__0__1344__1024.tiff	idr0002-chrCondensation-t170/CP-output/plate1_1_013_[Well_25,_Field_1_(Spot_25)]__179696__0__0__1344__1024_combinedMask.tiff	plate1_1	25	Neg. ctrl	Neg. ctrl		1858	435.0	51.0	1.1202994057473135	0.7856785776367574	1.0	0.7059270516717325	0.8281374989914663	61.87122662023813	60.4648658313239	18.439088914585774	7.614593887720115	7.0	36.99047339452713	38.27570175052916	31.60331366643574	167.90999999999985	0.9661986479459178	0	0.005645838566124439	0.014618143439292908	427.6631943431232	46.93496907805644	427.90850376749194	46.532831001076424	432.0	51.0	nan	nan	nan	nan	nan	nan	nan	nan	nan	nan	nan	nan	nan	nan
18	4	idr0002-chrCondensation-t170/plate1_1_013_[Well_25,_Field_1_(Spot_25)]__179696__0__0__1344__1024.tiff	idr0002-chrCondensation-t170/CP-output/plate1_1_013_[Well_25,_Field_1_(Spot_25)]__179696__0__0__1344__1024_combinedMask.tiff	plate1_1	25	Neg. ctrl	Neg. ctrl		1504	160.0	63.0	1.0291390938351532	0.5563010420892539	1.0	0.7619047619047619	0.8205136909666872	48.2680050467521	48.54894437575342	19.0	7.091492775306582	6.324555320336759	41.0	40.10978720819867	-63.42362510199076	151.76999999999998	0.9531051964512041	2	0.0018005641177296638	0.014480811543762684	160.05233515734201	63.187897660316104	160.24867021276594	63.329787234042556	160.0	56.0	23.0	163.5	59.0	1.0260827117208688	0.6418915842395183	1.0	0.875	0.8550167055477911	5.995519910601151	5.1568776039816795	2.5	1.3183659268530987	1.0	3.5
18	5	idr0002-chrCondensation-t170/plate1_1_013_[Well_25,_Field_1_(Spot_25)]__179696__0__0__1344__1024.tiff	idr0002-chrCondensation-t170/CP-output/plate1_1_013_[Well_25,_Field_1_(Spot_25)]__179696__0__0__1344__1024_combinedMask.tiff	plate1_1	25	Neg. ctrl	Neg. ctrl		1808	1023.0	64.0	1.11540790201693	0.7596680939938748	1.0	0.7661016949152543	0.8032281780678627	60.03561026430252	58.855755878248644	19.209372712298546	7.476787342687579	7.0	39.0	39.04181729638538	80.29265114832012	168.18399999999986	0.9622139435870145	0	0.0011902041733264923	0.011978331953287125	1025.6702023209505	68.85745640887629	1025.4994469026549	68.98340707964601	1031.0	68.0	nan	nan	nan	nan	nan	nan	nan	nan	nan	nan	nan	nan	nan	nan
18	6	idr0002-chrCondensation-t170/plate1_1_013_[Well_25,_Field_1_(Spot_25)]__179696__0__0__1344__1024.tiff	idr0002-chrCondensation-t170/CP-output/plate1_1_013_[Well_25,_Field_1_(Spot_25)]__179696__0__0__1344__1024_combinedMask.tiff	plate1_1	25	Neg. ctrl	Neg. ctrl		784	127.0	64.0	1.0510624507069302	0.6237313980126887	1.0	0.795131845841785	0.8434656513774835	36.10593238634206	35.510561809129406	13.0	5.190135531866446	5.0	27.454630879994667	28.22179603430609	69.9561385254606	108.07600000000004	0.9440096327513546	1	0.0013885702937841415	0.01278706081211567	128.13079481965357	65.9227159019334	128.02423469387756	65.89413265306122	129.0	70.0	23.0	138.0	58.0	1.0410866753738837	0.5004695987782452	1.0	0.7666666666666667	0.7613449269174387	5.9901444406152775	5.385164807134504	2.23606797749979	1.325161246287786	1.0	4.0
18	7	idr0002-chrCondensation-t170/plate1_1_013_[Well_25,_Field_1_(Spot_25)]__179696__0__0__1344__1024.tiff	idr0002-chrCondensation-t170/CP-output/plate1_1_013_[Well_25,_Field_1_(Spot_25)]__179696__0__0__1344__1024_combinedMask.tiff	plate1_1	25	Neg. ctrl	Neg. ctrl		1231	300.0	97.0	1.0827684627842036	0.6369260243175869	1.0	0.6236068895643364	0.7836822265452498	46.13025903734482	48.76474136094644	16.97056274847714	6.26429076453775	5.656854249492381	33.94112549695428	35.56296647545342	40.269105229832675	140.49599999999998	0.9594699922057678	0	0.0010223537683486938	0.012222476303577423	297.9389980980622	97.87797075832532	298.2542648253453	97.72461413484972	285.0	98.0	nan	nan	nan	nan	nan	nan	nan	nan	nan	nan	nan	nan	nan	nan
18	8	idr0002-chrCondensation-t170/plate1_1_013_[Well_25,_Field_1_(Spot_25)]__179696__0__0__1344__1024.tiff	idr0002-chrCondensation-t170/CP-output/plate1_1_013_[Well_25,_Field_1_(Spot_25)]__179696__0__0__1344__1024_combinedMask.tiff	plate1_1	25	Neg. ctrl	Neg. ctrl		2170	842.0	110.0	1.1482177006207985	0.8046680273773272	1.0	0.748792270531401	0.7860648578768658	68.43303014675698	68.59300255857006	20.396078054371138	8.055867002573446	7.211102550927978	40.32086273254129	40.63040025286447	-81.87832056952136	186.2539999999997	0.9655172413793102	3	0.002502480521798134	0.016357671469449997	843.599790444918	102.31837959461917	843.5718894009217	101.91520737327188	844.0	113.0	16.0	845.3333333333334	91.33333333333333	1.026714659043489	0.4527442535606705	1.0	0.8148148148148149	0.7760833503468274	5.047662911228117	4.210110088117633	1.7475468957064286	1.183919897774955	1.0	2.8675437078330948
18	9	idr0002-chrCondensation-t170/plate1_1_013_[Well_25,_Field_1_(Spot_25)]__179696__0__0__1344__1024.tiff	idr0002-chrCondensation-t170/CP-output/plate1_1_013_[Well_25,_Field_1_(Spot_25)]__179696__0__0__1344__1024_combinedMask.tiff	plate1_1	25	Neg. ctrl	Neg. ctrl		1997	264.0	113.0	1.0952288694266017	0.728355048959463	1.0	0.6623548922056385	0.7606486001359128	61.51904051020062	66.91038783328041	21.213203435596427	7.905258396918769	7.0710678118654755	42.57339993496493	42.152841289830874	8.551484686707242	181.6359999999999	0.9626416003856353	5	0.001098649576306343	0.01109330914914608	264.49790826980524	114.33416010837973	263.72108162243364	114.06109163745619	264.0	111.0	19.8	261.8	108.0	1.1490723187330263	0.6231398696597593	1.0	0.7368253968253968	0.7704059000086327	6.152094448461654	5.311242927086791	1.765685424949238	1.1980357283068568	1.082842712474619	3.0364020006254333
18	10	idr0002-chrCondensation-t170/plate1_1_013_[Well_25,_Field_1_(Spot_25)]__179696__0__0__1344__1024.tiff	idr0002-chrCondensation-t170/CP-output/plate1_1_013_[Well_25,_Field_1_(Spot_25)]__179696__0__0__1344__1024_combinedMask.tiff	plate1_1	25	Neg. ctrl	Neg. ctrl		2154	1194.0	113.0	1.0630099579288355	0.6987137284709665	1.0	0.7638297872340426	0.868932074617922	62.05581196090002	61.1310068623117	21.93171219946131	8.502200438678589	7.615773105863909	43.37971876349592	44.394813129591284	18.52898147441526	176.4959999999998	0.9768707482993197	5	0.0011291680857539177	0.012466620653867722	1190.4703115578568	112.9873505843327	1190.6012070566387	113.03064066852367	1183.0	110.0	13.4	1194.0	109.2	1.0137312997320382	0.6252542809537858	1.0	0.7296296296296296	0.7373427832355672	4.56029666557388	3.623338568780614	1.814213562373095	1.1616823375087684	1.0414213562373096	2.3495553350491454
18	11	idr0002-chrCondensation-t170/plate1_1_013_[Well_25,_Field_1_(Spot_25)]__179696__0__0__1344__1024.tiff	idr0002-chrCondensation-t170/CP-output/plate1_1_013_[Well_25,_Field_1_(Spot_25)]__179696__0__0__1344__1024_combinedMask.tiff	plate1_1	25	Neg. ctrl	Neg. ctrl		2588	916.0	116.0	1.0781258805125973	0.7007532869517218	1.0	0.7074904319300164	0.8208234819982111	68.5562465291811	68.60029154456998	23.769728648009426	9.039432877529492	8.06225774829855	48.744299270882905	48.908279530951454	39.507949273144604	199.04999999999973	0.9682005237560793	3	0.0016479752957820892	0.01416037231683731	915.9766082905307	112.85798243416511	915.7241112828439	112.57959814528593	930.0	121.0	22.666666666666668	914.6666666666666	107.33333333333333	1.1223534880514465	0.755094350246161	1.0	0.6964285714285715	0.7621591839541301	6.806884050308489	6.302619421018366	2.2761423749153966	1.281143083822614	1.0	3.3086407533730107
18	12	idr0002-chrCondensation-t170/plate1_1_013_[Well_25,_Field_1_(Spot_25)]__179696__0__0__1344__1024.tiff	idr0002-chrCondensation-t170/CP-output/plate1_1_013_[Well_25,_Field_1_(Spot_25)]__179696__0__0__1344__1024_combinedMask.tiff	plate1_1	25	Neg. ctrl	Neg. ctrl		2493	458.0	127.0	1.022137235612123	0.5432453052645262	1.0	0.7540834845735027	0.8772036967235862	61.64161574634836	63.25345840347388	25.45584412271571	9.316628114332653	8.246211251235321	50.204581464244875	51.75269925073131	44.837680021213984	188.97999999999982	0.9702276707530646	3	0.0014496063813567162	0.013824674300849438	458.3985836395188	128.11433557150133	458.4428399518652	127.99197753710389	455.0	122.0	31.0	451.6666666666667	127.0	1.0854886099980525	0.7618641516094562	1.0	0.7065897065897065	0.8329187461996885	7.207877441779591	6.629159012446107	2.2805397509879266	1.358935806102342	1.1380711874576983	3.986037482776448
18	13	idr0002-chrCondensation-t170/plate1_1_013_[Well_25,_Field_1_(Spot_25)]__179696__0__0__1344__1024.tiff	idr0002-chrCondensation-t170/CP-output/plate1_1_013_[Well_25,_Field_1_(Spot_25)]__179696__0__0__1344__1024_combinedMask.tiff	plate1_1	25	Neg. ctrl	Neg. ctrl		2398	707.0	132.0	1.0344484335074804	0.6229451759481027	1.0	0.7668692037096259	0.8829712595018366	62.5485934758459	63.15853069855251	24.413111231467404	9.12189819459663	8.06225774829855	49.28990142029574	48.92960656068746	-56.465094311436225	184.73799999999972	0.9751931679544529	7	0.002670329064130783	0.016220340505242348	708.0184942340841	131.27408999415817	708.6447039199332	131.1997497914929	706.0	135.0	27.857142857142858	704.1428571428571	130.14285714285714	1.0904199567200645	0.6722862504888505	1.0	0.7067408781694496	0.8647158275505598	6.685924869208965	6.004278812986236	2.3550401963197958	1.3406259840739316	1.1775200981598977	3.727411870290969
18	14	idr0002-chrCondensation-t170/plate1_1_013_[Well_25,_Field_1_(Spot_25)]__179696__0__0__1344__1024.tiff	idr0002-chrCondensation-t170/CP-output/plate1_1_013_[Well_25,_Field_1_(Spot_25)]__179696__0__0__1344__1024_combinedMask.tiff	plate1_1	25	Neg. ctrl	Neg. ctrl		2321	92.0	138.0	1.0212569194956418	0.5576427996300749	1.0	0.8028363887928053	0.9094548274036452	59.73347712224264	59.43904440685432	24.596747752497688	9.113543355570938	8.0	48.0	49.58362591485062	-82.07502074461011	179.08199999999977	0.9778807668000843	6	0.0017776763997972012	0.014427405316382647	90.46039918742764	139.20020369521208	90.72296423955191	139.16673847479535	90.0	141.0	46.5	88.16666666666667	145.33333333333334	1.0719937626812144	0.6908849284168412	1.0	0.75760582010582	0.8965290733385719	7.770250180034719	7.097175617230788	2.875219366669354	1.5023956444395379	1.2750469233121475	4.831364252980415
18	15	idr0002-chrCondensation-t170/plate1_1_013_[Well_25,_Field_1_(Spot_25)]__179696__0__0__1344__1024.tiff	idr0002-chrCondensation-t170/CP-output/plate1_1_013_[Well_25,_Field_1_(Spot_25)]__179696__0__0__1344__1024_combinedMask.tiff	plate1_1	25	Neg. ctrl	Neg. ctrl		2065	1082.0	151.0	1.047553862687122	0.6525966869340646	1.0	0.7215234102026555	0.8731435031605771	59.11430802630175	57.8013840664737	21.633307652783937	8.354741496158265	7.615773105863909	43.360369251444595	44.791233959117406	41.89277930091387	172.39399999999983	0.9697111998121625	2	0.0016556037589907646	0.013740749098360538	1080.14051890339	151.36198707435693	1080.2799031476998	151.31525423728814	1071.0	153.0	9.0	1085.0	166.0	1.0484574607503812	0.705735021911607	1.0	0.75	0.6865231589541386	4.10474458720625	3.1622776601683795	1.7071067811865475	1.0965990257669733	1.0	1.8944271909999157
18	16	idr0002-chrCondensation-t170/plate1_1_013_[Well_25,_Field_1_(Spot_25)]__179696__0__0__1344__1024.tiff	idr0002-chrCondensation-t170/CP-output/plate1_1_013_[Well_25,_Field_1_(Spot_25)]__179696__0__0__1344__1024_combinedMask.tiff	plate1_1	25	Neg. ctrl	Neg. ctrl		3181	585.0	155.0	1.1149327224181398	0.7740613244557881	1.0	0.6840860215053763	0.8208639794160321	80.20411644857317	76.15773105863909	23.853720883753127	9.817456370871398	8.94427190999916	48.25891707159494	50.77807845029333	-60.52251739683927	220.67399999999955	0.9680462568472306	10	0.0014496073126792908	0.01257343403995037	584.8170899115261	156.83504946265896	585.1845331656712	155.82961332914178	582.0	161.0	15.5	595.7	145.1	0.9669155211980467	0.5079650935714606	1.0	0.8136394557823129	0.8606936704520491	4.592305680291191	3.830197665953871	1.843397840021018	1.1873824609734343	1.082842712474619	2.7235028842544406
18	17	idr0002-chrCondensation-t170/plate1_1_013_[Well_25,_Field_1_(Spot_25)]__179696__0__0__1344__1024.tiff	idr0002-chrCondensation-t170/CP-output/plate1_1_013_[Well_25,_Field_1_(Spot_25)]__179696__0__0__1344__1024_combinedMask.tiff	plate1_1	25	Neg. ctrl	Neg. ctrl		2858	755.0	179.0	1.0260034397597704	0.5900533744232676	1.0	0.7556848228450556	0.8900355157145301	67.17032679585016	66.84309986827361	26.627053911388696	10.005284582367535	8.94427190999916	53.033008588991066	54.23091981500323	-44.23818553832849	200.87799999999964	0.9752601945060569	4	0.0017090104520320892	0.01417563110589981	754.8318980000527	181.39409384493044	754.7928621413575	181.12141357592722	746.0	175.0	71.25	756.0	179.5	1.1242741660919335	0.7514454961150814	1.0	0.664342068188222	0.8109906187895233	11.283677414792319	10.475764247976871	3.681980515339464	1.7767688624214646	1.5590169943749475	6.289043738962226
18	18	idr0002-chrCondensation-t170/plate1_1_013_[Well_25,_Field_1_(Spot_25)]__179696__0__0__1344__1024.tiff	idr0002-chrCondensation-t170/CP-output/plate1_1_013_[Well_25,_Field_1_(Spot_25)]__179696__0__0__1344__1024_combinedMask.tiff	plate1_1	25	Neg. ctrl	Neg. ctrl		1664	945.0	198.0	1.0578153476334218	0.6900064868400891	1.0	0.7250544662309368	0.8629079984893978	54.206255332930425	53.53503525729669	19.1049731745428	7.495301358254387	6.708203932499369	38.0	39.23466016337656	-30.8113424832555	155.66799999999992	0.9663182346109173	0	0.0016784928739070892	0.013061722740530968	950.0576071158906	195.15888367709283	950.1586538461538	195.29146634615384	950.0	191.0	nan	nan	nan	nan	nan	nan	nan	nan	nan	nan	nan	nan	nan	nan
18	19	idr0002-chrCondensation-t170/plate1_1_013_[Well_25,_Field_1_(Spot_25)]__179696__0__0__1344__1024.tiff	idr0002-chrCondensation-t170/CP-output/plate1_1_013_[Well_25,_Field_1_(Spot_25)]__179696__0__0__1344__1024_combinedMask.tiff	plate1_1	25	Neg. ctrl	Neg. ctrl		2386	402.0	200.0	1.072746299690815	0.7162251947518169	1.0	0.7221549636803875	0.8553946758398647	66.1486209421524	65.29931086925804	23.021728866442675	8.855325758050201	8.0	45.58330656981608	46.16308755212595	43.758891221788076	187.22199999999975	0.9748723186925432	4	0.0017090104520320892	0.015579461120069027	398.2335137526863	197.47533475535738	398.37845766974016	197.40360435875942	392.0	203.0	52.75	391.0	192.75	1.1017188404244416	0.6926015086010822	1.0	0.7185786435786435	0.7975865349190718	9.587638369343493	8.899453426136832	3.358494600052545	1.6382426696056867	1.4571067811865475	5.972880529625708
18	20	idr0002-chrCondensation-t170/plate1_1_013_[Well_25,_Field_1_(Spot_25)]__179696__0__0__1344__1024.tiff	idr0002-chrCondensation-t170/CP-output/plate1_1_013_[Well_25,_Field_1_(Spot_25)]__179696__0__0__1344__1024_combinedMask.tiff	plate1_1	25	Neg. ctrl	Neg. ctrl		1283	52.0	226.0	1.049326888032936	0.6083802397983048	1.0	0.6545918367346939	0.825671842201468	45.85282129060089	48.83646178829912	17.88854381999832	6.587631285724155	5.830951894845301	36.062445840513924	36.39089406579076	-72.53098817732062	139.73800000000003	0.9661144578313253	4	0.0012054629623889923	0.011581597849726677	52.469618901738116	223.43491551390818	52.84177708495713	223.53546375681995	45.0	227.0	16.25	47.25	227.0	1.0246846298577925	0.5534828027420393	1.0	0.721875	0.8380488098639325	5.146499949621511	4.370855578242902	2.0590169943749475	1.237241183887792	1.0	3.090990257669732
18	21	idr0002-chrCondensation-t170/plate1_1_013_[Well_25,_Field_1_(Spot_25)]__179696__0__0__1344__1024.tiff	idr0002-chrCondensation-t170/CP-output/plate1_1_013_[Well_25,_Field_1_(Spot_25)]__179696__0__0__1344__1024_combinedMask.tiff	plate1_1	25	Neg. ctrl	Neg. ctrl		2503	210.0	220.0	1.0833488372995914	0.6887872743988026	1.0	0.683879781420765	0.8163295423646857	67.21647795941075	65.21502894272147	21.93171219946131	8.724484648388911	8.0	47.546442042947824	48.7294937817769	47.94528106874364	196.29199999999972	0.9445283018867925	5	0.0017013810575008392	0.013069352135062218	211.5891059666433	216.59731111648807	210.80783060327607	216.44546544147025	221.0	218.0	35.4	203.6	217.0	1.3909528515990042	0.7670681943263563	1.0	0.6012718089990818	0.8000883788820801	8.626455259058861	7.51688398447571	2.4039529675674167	1.3790347120703843	1.1656854249492379	4.01977741937055
18	22	idr0002-chrCondensation-t170/plate1_1_013_[Well_25,_Field_1_(Spot_25)]__179696__0__0__1344__1024.tiff	idr0002-chrCondensation-t170/CP-output/plate1_1_013_[Well_25,_Field_1_(Spot_25)]__179696__0__0__1344__1024_combinedMask.tiff	plate1_1	25	Neg. ctrl	Neg. ctrl		3225	498.0	236.0	1.121520878829519	0.7610197080143533	1.0	0.698051948051948	0.7290215930571633	80.42169622671915	82.61961026293939	24.186773244895647	9.289726262711218	8.48528137423857	53.22315642238859	52.17186726793866	35.14189678451699	235.77599999999958	0.9370913845706813	2	0.0028381776064634323	0.014755474403500557	502.4724403456349	235.51906061010584	501.4266666666667	236.25891472868216	518.0	229.0	7.5	504.5	230.0	1.04507079997152	0.7413635059448097	1.0	0.7916666666666666	0.9873057714330704	3.673310358057929	2.802775637731995	1.5	1.0642824346533226	1.0	1.5
18	23	idr0002-chrCondensation-t170/plate1_1_013_[Well_25,_Field_1_(Spot_25)]__179696__0__0__1344__1024.tiff	idr0002-chrCondensation-t170/CP-output/plate1_1_013_[Well_25,_Field_1_(Spot_25)]__179696__0__0__1344__1024_combinedMask.tiff	plate1_1	25	Neg. ctrl	Neg. ctrl		2770	856.0	265.0	1.0422965904075305	0.6487434475624795	1.0	0.7328042328042328	0.8626306432922488	68.16865923254387	66.60330322138685	25.238858928247925	9.69522266964861	8.602325267042627	50.13789972430083	51.87683963005658	53.285637406724035	200.8779999999997	0.9721003684856991	5	0.0014648661017417908	0.01281757839024067	858.431462384779	266.9351881719089	858.5902527075813	266.92346570397115	851.0	267.0	50.4	854.4	263.0	1.1006118982346196	0.7523753551044562	1.0	0.7092232277526396	0.9155724319715646	8.582229456894435	8.037069630210762	2.852986059011096	1.4927284643922465	1.282842712474619	4.731370849898476
18	24	idr0002-chrCondensation-t170/plate1_1_013_[Well_25,_Field_1_(Spot_25)]__179696__0__0__1344__1024.tiff	idr0002-chrCondensation-t170/CP-output/plate1_1_013_[Well_25,_Field_1_(Spot_25)]__179696__0__0__1344__1024_combinedMask.tiff	plate1_1	25	Neg. ctrl	Neg. ctrl		2624	727.0	274.0	1.0669683439318467	0.7143422030501552	1.0	0.7566320645905421	0.8600284769699978	69.11473808097921	68.06614430096654	23.40939982143925	9.325668977671247	8.48528137423857	46.61378366520151	48.366255537270796	16.191108092300176	195.80799999999977	0.974739970282318	2	0.0013427939265966415	0.013412680476903915	728.6913620016883	274.9623837996709	728.3365091463414	274.9336890243902	743.0	280.0	16.0	741.5	274.0	1.0493591854136048	0.7215225805436332	1.0	0.7035714285714285	0.8485719652239307	5.387435943602835	4.622520095233299	1.8251407699364424	1.192140019407748	1.0	2.7888543819998315
18	25	idr0002-chrCondensation-t170/plate1_1_013_[Well_25,_Field_1_(Spot_25)]__179696__0__0__1344__1024.tiff	idr0002-chrCondensation-t170/CP-output/plate1_1_013_[Well_25,_Field_1_(Spot_25)]__179696__0__0__1344__1024_combinedMask.tiff	plate1_1	25	Neg. ctrl	Neg. ctrl		1627	378.0	276.0	1.033133167849928	0.6161495628768398	1.0	0.7631332082551595	0.8713058007104103	51.373135355415094	51.97114584074513	20.0	7.575359035107883	6.708203932499369	40.0	40.46298017982386	-89.4406740040859	153.18399999999997	0.9673008323424496	0	0.00155642069876194	0.013244831003248692	378.0608843229824	275.47775626467273	377.79963122311	275.2102028272895	383.0	269.0	nan	nan	nan	nan	nan	nan	nan	nan	nan	nan	nan	nan	nan	nan
18	26	idr0002-chrCondensation-t170/plate1_1_013_[Well_25,_Field_1_(Spot_25)]__179696__0__0__1344__1024.tiff	idr0002-chrCondensation-t170/CP-output/plate1_1_013_[Well_25,_Field_1_(Spot_25)]__179696__0__0__1344__1024_combinedMask.tiff	plate1_1	25	Neg. ctrl	Neg. ctrl		3160	130.0	290.0	1.0369883078249087	0.6215304654815309	1.0	0.7947686116700201	0.8754257184052029	71.83518991808185	70.45565981523414	27.16615541441225	10.37611037432499	9.219544457292887	54.329030585465404	56.27496889708413	-84.08403140459262	212.97999999999962	0.975609756097561	4	0.0013427939265966415	0.012405584566295147	132.53039556458629	286.27558931287774	131.99651898734177	286.1860759493671	140.0	276.0	53.0	133.25	288.0	1.0149603338427111	0.5704362843568801	1.0	0.7681637806637807	0.8537181740697498	8.33264480249854	7.807237839232473	3.221587379343169	1.6194994343693812	1.5	6.005203820042826
18	27	idr0002-chrCondensation-t170/plate1_1_013_[Well_25,_Field_1_(Spot_25)]__179696__0__0__1344__1024.tiff	idr0002-chrCondensation-t170/CP-output/plate1_1_013_[Well_25,_Field_1_(Spot_25)]__179696__0__0__1344__1024_combinedMask.tiff	plate1_1	25	Neg. ctrl	Neg. ctrl		1609	430.0	302.0	1.151642564868969	0.7618605246837615	1.0	0.7135254988913525	0.7625067993897413	57.62003801154287	55.31726674375732	15.524174696260024	6.631459952984776	6.082762530298219	37.35048625559528	37.322867172775446	-76.71180747278886	162.8399999999999	0.9217989114866799	0	0.0016327155753970146	0.012909132987260818	425.73748504165354	300.0009043543417	426.1379738968303	300.0385332504661	416.0	310.0	nan	nan	nan	nan	nan	nan	nan	nan	nan	nan	nan	nan	nan	nan
18	28	idr0002-chrCondensation-t170/plate1_1_013_[Well_25,_Field_1_(Spot_25)]__179696__0__0__1344__1024.tiff	idr0002-chrCondensation-t170/CP-output/plate1_1_013_[Well_25,_Field_1_(Spot_25)]__179696__0__0__1344__1024_combinedMask.tiff	plate1_1	25	Neg. ctrl	Neg. ctrl		2475	281.0	310.0	1.0854824284516809	0.7383302491078457	1.0	0.7436899038461539	0.8423551763734399	68.5115389526998	67.4166151627327	23.323807579381203	8.929030974523375	8.06225774829855	46.30461798847738	46.206878125039104	62.748936905349424	192.1519999999997	0.9713500784929354	6	0.0016479743644595146	0.013778897002339363	282.55693077634515	313.58954517546323	282.6561616161616	314.5337373737374	290.0	310.0	41.166666666666664	281.0	315.5	1.0409629743488977	0.5857915160563453	1.0	0.7596999154691463	0.8869393784453864	7.162457564984454	6.447873981053185	2.885876684208555	1.500710051613731	1.3440825170409967	4.852004188079035
18	29	idr0002-chrCondensation-t170/plate1_1_013_[Well_25,_Field_1_(Spot_25)]__179696__0__0__1344__1024.tiff	idr0002-chrCondensation-t170/CP-output/plate1_1_013_[Well_25,_Field_1_(Spot_25)]__179696__0__0__1344__1024_combinedMask.tiff	plate1_1	25	Neg. ctrl	Neg. ctrl		2466	626.0	348.0	1.063366987803072	0.6947443888665881	1.0	0.7116883116883117	0.845334668962819	66.28067143000885	64.07807737440318	22.825424421026653	9.000620574621125	8.06225774829855	45.37812591906596	47.672818556684014	-61.46858684918332	191.46399999999971	0.9702931339759985	5	0.0016174567863345146	0.01347371656447649	625.4494581365734	346.81098122837926	625.330900243309	346.7003244120032	627.0	345.0	19.8	627.8	348.2	0.990272528798485	0.45684181519844735	1.0	0.8094696969696968	0.8299119259905956	4.802192875851864	4.034575177479043	1.7903065500727702	1.2121941522339865	1.1414213562373097	2.93665631459995
18	30	idr0002-chrCondensation-t170/plate1_1_013_[Well_25,_Field_1_(Spot_25)]__179696__0__0__1344__1024.tiff	idr0002-chrCondensation-t170/CP-output/plate1_1_013_[Well_25,_Field_1_(Spot_25)]__179696__0__0__1344__1024_combinedMask.tiff	plate1_1	25	Neg. ctrl	Neg. ctrl		1878	490.0	367.0	1.0315471516090675	0.5513491878108635	1.0	0.7264990328820116	0.8573542900051595	53.900055087787834	54.817880294662984	21.93171219946131	8.007891785595922	7.0710678118654755	45.695177088384725	44.96744576433074	-62.341912193001804	165.90999999999985	0.9640657084188916	3	0.001281757839024067	0.012634470127522945	491.1796743698676	364.346036458859	491.38817891373805	364.62726304579337	486.0	366.0	37.0	493.3333333333333	369.6666666666667	1.089655867377796	0.670148860789192	1.0	0.6926129426129425	0.9016949882711239	7.755070904313712	7.457131072170772	2.7475468957064284	1.4688145547641283	1.2761423749153966	4.6499158227686115
18	31	idr0002-chrCondensation-t170/plate1_1_013_[Well_25,_Field_1_(Spot_25)]__179696__0__0__1344__1024.tiff	idr0002-chrCondensation-t170/CP-output/plate1_1_013_[Well_25,_Field_1_(Spot_25)]__179696__0__0__1344__1024_combinedMask.tiff	plate1_1	25	Neg. ctrl	Neg. ctrl		1864	541.0	375.0	1.049632300901981	0.6589679431961297	1.0	0.761437908496732	0.8321989490015578	56.37434176723172	57.42821606144492	20.591260281974	7.805069884003826	7.0	43.456815867718895	42.40314639292151	41.354447457009805	167.7699999999999	0.9598352214212152	1	0.001327534206211567	0.01278706081211567	543.4832138692834	378.24312139972926	543.7172746781116	378.3991416309013	540.0	372.0	62.0	551.0	380.0	1.0046906316979411	0.44355588359175396	1.0	0.7654320987654321	0.9671983836856181	9.455376244785791	8.94427190999916	4.123105625617661	1.8526152179766626	1.4142135623730951	7.602631123499285
18	32	idr0002-chrCondensation-t170/plate1_1_013_[Well_25,_Field_1_(Spot_25)]__179696__0__0__1344__1024.tiff	idr0002-chrCondensation-t170/CP-output/plate1_1_013_[Well_25,_Field_1_(Spot_25)]__179696__0__0__1344__1024_combinedMask.tiff	plate1_1	25	Neg. ctrl	Neg. ctrl		2795	205.0	381.0	1.0038957417318222	0.3730115294679225	1.0	0.7519504977132095	0.8932669996407021	61.90874584205682	62.20128616033595	28.600699292150182	10.084304030635922	8.94427190999916	56.568542494923804	57.44058781120588	-21.659043211088598	198.2919999999997	0.9721739130434782	13	0.00161745585501194	0.012939650565385818	206.18842289667126	381.0297134071437	205.56493738819321	380.7738819320215	222.0	375.0	20.384615384615383	206.92307692307693	381.61538461538464	1.059692107803899	0.6040157681910882	1.0	0.7582722832722832	0.877172067813096	5.53507337366832	4.830879248265413	2.070206697294558	1.2466709369329236	1.0637251634420148	3.128748285708934
18	33	idr0002-chrCondensation-t170/plate1_1_013_[Well_25,_Field_1_(Spot_25)]__179696__0__0__1344__1024.tiff	idr0002-chrCondensation-t170/CP-output/plate1_1_013_[Well_25,_Field_1_(Spot_25)]__179696__0__0__1344__1024_combinedMask.tiff	plate1_1	25	Neg. ctrl	Neg. ctrl		2942	100.0	396.0	1.0364335324813647	0.6402745415014474	1.0	0.7590299277605779	0.8807687159846949	69.81158706675686	68.70953354520753	26.40075756488817	10.083429238955958	8.94427190999916	52.55178070410568	53.62550200091101	67.18017309093582	204.87799999999964	0.9756259326811473	3	0.001327534206211567	0.013443198055028915	99.65400920570683	396.503966818701	99.33956492182189	396.4867437117607	84.0	387.0	51.0	101.33333333333333	403.6666666666667	1.1379759181423872	0.7015428654528716	1.0	0.6529147490685953	0.7905066723920178	9.796173938451586	9.071202772183437	3.062533575954547	1.5560617014365878	1.3333333333333333	5.31280868824708
18	34	idr0002-chrCondensation-t170/plate1_1_013_[Well_25,_Field_1_(Spot_25)]__179696__0__0__1344__1024.tiff	idr0002-chrCondensation-t170/CP-output/plate1_1_013_[Well_25,_Field_1_(Spot_25)]__179696__0__0__1344__1024_combinedMask.tiff	plate1_1	25	Neg. ctrl	Neg. ctrl		1903	401.0	413.0	1.0352271104325088	0.5989376445212433	1.0	0.7624198717948718	0.8555772511440284	55.252219805338996	56.859475903318	21.400934559032695	8.044508891940383	7.0710678118654755	43.752998995904804	44.24573813253418	33.36198211700969	167.1839999999999	0.9594151751953619	2	0.0016479743644595146	0.012314030900597572	404.4622346804259	412.76612157293437	403.5359957961114	412.91907514450867	402.0	397.0	88.5	408.0	410.0	1.0077061932073672	0.46681156833185966	1.0	0.8285714285714285	0.9162566662266264	10.074586584401642	9.447170528427769	4.354101966249685	1.9638597725739544	1.618033988749895	8.0
18	35	idr0002-chrCondensation-t170/plate1_1_013_[Well_25,_Field_1_(Spot_25)]__179696__0__0__1344__1024.tiff	idr0002-chrCondensation-t170/CP-output/plate1_1_013_[Well_25,_Field_1_(Spot_25)]__179696__0__0__1344__1024_combinedMask.tiff	plate1_1	25	Neg. ctrl	Neg. ctrl		495	440.0	415.0	1.0563987652547602	0.5960267836559351	1.0	0.7971014492753623	0.8422961059487861	28.48654682316265	27.459060435491963	10.44030650891055	4.191028388117961	4.0	21.768891000338428	22.873687332654125	80.42929457544567	85.93600000000002	0.9419600380589914	1	0.0008163577876985073	0.01155870920047164	438.4713868694123	415.630745732775	438.74545454545455	415.6040404040404	436.0	417.0	22.0	440.0	421.0	0.9942869311229908	0.4455353165120793	1.0	0.7333333333333333	0.9410461227256823	5.646623561945977	5.0990195135927845	2.8284271247461903	1.3697983142777934	1.0	4.0
18	36	idr0002-chrCondensation-t170/plate1_1_013_[Well_25,_Field_1_(Spot_25)]__179696__0__0__1344__1024.tiff	idr0002-chrCondensation-t170/CP-output/plate1_1_013_[Well_25,_Field_1_(Spot_25)]__179696__0__0__1344__1024_combinedMask.tiff	plate1_1	25	Neg. ctrl	Neg. ctrl		2785	877.0	423.0	1.0232279017989017	0.5259863067370597	1.0	0.7486559139784946	0.8796421178348073	64.83064638880413	65.45991139621256	26.90724809414742	9.819646077884874	8.94427190999916	54.44722215136416	55.13801330509512	-36.323942407848115	199.46399999999971	0.9744576627011896	5	0.0023804083466529846	0.0161287859082222	877.7166895384012	424.64165039308114	877.129263913824	424.4843806104129	888.0	424.0	14.0	873.8	427.6	1.0609154997407744	0.6524769906061771	1.0	0.7369444444444444	0.9031557874465292	4.852567502401601	4.165893269009951	1.895741732923815	1.1629888003628117	1.0	2.726605808261116
18	37	idr0002-chrCondensation-t170/plate1_1_013_[Well_25,_Field_1_(Spot_25)]__179696__0__0__1344__1024.tiff	idr0002-chrCondensation-t170/CP-output/plate1_1_013_[Well_25,_Field_1_(Spot_25)]__179696__0__0__1344__1024_combinedMask.tiff	plate1_1	25	Neg. ctrl	Neg. ctrl		2472	1281.0	455.0	1.0266131452334644	0.596685010044325	1.0	0.7504553734061931	0.9031067452854792	62.6450487405843	62.39390995922599	24.758836806279895	9.331595336962021	8.48528137423857	48.79036790187178	50.271119569751185	-61.798157776308784	185.46399999999971	0.9751479289940829	5	0.0014648661017417908	0.01266498863697052	1281.2193091755462	453.706279140432	1281.0453074433658	454.25323624595467	1284.0	434.0	12.8	1273.8	463.6	1.0397560664255001	0.6434959857991587	1.0	0.746	0.9612012677742967	4.495476618905836	3.683584811994126	1.895741732923815	1.1680850796974713	1.0	2.448528137423857
18	38	idr0002-chrCondensation-t170/plate1_1_013_[Well_25,_Field_1_(Spot_25)]__179696__0__0__1344__1024.tiff	idr0002-chrCondensation-t170/CP-output/plate1_1_013_[Well_25,_Field_1_(Spot_25)]__179696__0__0__1344__1024_combinedMask.tiff	plate1_1	25	Neg. ctrl	Neg. ctrl		979	79.0	501.0	1.1017862874706317	0.7642952788083212	1.0	0.7672413793103449	0.8430324790299509	44.04569535759757	43.41658669218482	14.0	5.689574148059803	5.0	27.577164466275352	28.40359080878607	7.058730504122327	120.80200000000005	0.9579256360078278	0	0.004974440671503544	0.013870450668036938	76.9183521940806	500.37970751131644	76.78855975485189	500.0081716036772	79.0	502.0	nan	nan	nan	nan	nan	nan	nan	nan	nan	nan	nan	nan	nan	nan
18	39	idr0002-chrCondensation-t170/plate1_1_013_[Well_25,_Field_1_(Spot_25)]__179696__0__0__1344__1024.tiff	idr0002-chrCondensation-t170/CP-output/plate1_1_013_[Well_25,_Field_1_(Spot_25)]__179696__0__0__1344__1024_combinedMask.tiff	plate1_1	25	Neg. ctrl	Neg. ctrl		2238	412.0	512.0	1.0313503207440102	0.5809298129813604	1.0	0.7420424403183024	0.8722113410066485	59.414290184702715	58.463663928973865	23.323807579381203	8.782871525657423	7.810249675906654	46.819113743904914	48.36047865147743	23.547435236648536	179.56599999999983	0.9696707105719238	7	0.0012359805405139923	0.012619211338460445	415.40034223108734	512.1072067738687	415.2877569258266	511.8413762287757	409.0	512.0	43.57142857142857	418.14285714285717	507.7142857142857	1.02240552327209	0.5703203896639348	1.0	0.7702048833001214	0.9761501621867582	7.844445732889396	7.146378062215349	3.195008311713107	1.592317678239686	1.4040610178208845	5.404354991763206
18	40	idr0002-chrCondensation-t170/plate1_1_013_[Well_25,_Field_1_(Spot_25)]__179696__0__0__1344__1024.tiff	idr0002-chrCondensation-t170/CP-output/plate1_1_013_[Well_25,_Field_1_(Spot_25)]__179696__0__0__1344__1024_combinedMask.tiff	plate1_1	25	Neg. ctrl	Neg. ctrl		2023	1238.0	522.0	1.0572783032255166	0.6901512142514777	1.0	0.720185119259523	0.8577912299421596	59.74601462869392	58.89821729050889	21.470910553583888	8.241507226241442	7.280109889280518	42.75557187285064	43.23611079063402	41.013084164656405	172.15199999999987	0.9702637889688249	3	0.0017090104520320892	0.014084077440202236	1236.1527435850576	520.0162452886404	1236.3025210084033	520.3272367770637	1241.0	514.0	15.333333333333334	1234.6666666666667	528.6666666666666	1.0412204578742068	0.68331770563554	1.0	0.7579365079365079	0.9407010558365306	4.935695436909266	4.187157064972431	1.7475468957064286	1.1869839246644638	1.1380711874576983	2.690355937288492
18	41	idr0002-chrCondensation-t170/plate1_1_013_[Well_25,_Field_1_(Spot_25)]__179696__0__0__1344__1024.tiff	idr0002-chrCondensation-t170/CP-output/plate1_1_013_[Well_25,_Field_1_(Spot_25)]__179696__0__0__1344__1024_combinedMask.tiff	plate1_1	25	Neg. ctrl	Neg. ctrl		2463	1096.0	524.0	1.0216435880951154	0.5514155864255997	1.0	0.7639578163771712	0.8650722892160737	61.41672797176448	61.204574992397426	25.079872407968907	9.294081451722608	8.246211251235321	51.0	51.23571960775175	80.01667486965339	189.1519999999997	0.9696850393700788	3	0.001297016628086567	0.011673151515424252	1095.6736127201941	520.8275126207167	1095.8331303288671	520.5919610231425	1106.0	534.0	55.333333333333336	1097.6666666666667	527.3333333333334	1.0611467985212286	0.6799345683150713	1.0	0.7398046398046398	0.8244623299581821	9.356595732067506	8.811342647535843	3.35483170074866	1.6934559562322915	1.4023689270621826	5.973116516833179
18	42	idr0002-chrCondensation-t170/plate1_1_013_[Well_25,_Field_1_(Spot_25)]__179696__0__0__1344__1024.tiff	idr0002-chrCondensation-t170/CP-output/plate1_1_013_[Well_25,_Field_1_(Spot_25)]__179696__0__0__1344__1024_combinedMask.tiff	plate1_1	25	Neg. ctrl	Neg. ctrl		2699	976.0	526.0	1.036373290164578	0.6298708662720738	1.0	0.7762438884095485	0.8762665717586761	66.59280051173229	67.42403132415029	26.248809496813376	9.654655157168628	8.54400374531753	52.493809158795095	51.72261966174259	54.19873327811684	196.73799999999972	0.9752484191508581	2	0.0023498889058828354	0.0158083476126194	978.0780858894587	528.8921208524815	977.3838458688404	528.6128195628011	987.0	535.0	11.5	972.0	530.0	1.0341310757829225	0.6907438525080192	1.0	0.71875	0.7963252794184376	4.559504745261808	3.605551275463989	1.7071067811865475	1.1326681311274225	1.0	2.402300958279695
18	43	idr0002-chrCondensation-t170/plate1_1_013_[Well_25,_Field_1_(Spot_25)]__179696__0__0__1344__1024.tiff	idr0002-chrCondensation-t170/CP-output/plate1_1_013_[Well_25,_Field_1_(Spot_25)]__179696__0__0__1344__1024_combinedMask.tiff	plate1_1	25	Neg. ctrl	Neg. ctrl		1067	66.0	559.0	1.0694331080778057	0.7192260421944021	1.0	0.7258503401360544	0.8704277705198868	44.26698032911669	43.08131845707603	15.231546211727817	6.036212600391012	5.385164807134504	30.4	30.755642216815417	30.2729903830231	124.11400000000006	0.9629963898916966	0	0.003906310070306063	0.012832837644964457	65.41973959290424	558.9755962301492	65.43017806935333	558.6963448922212	65.0	559.0	nan	nan	nan	nan	nan	nan	nan	nan	nan	nan	nan	nan	nan	nan
18	44	idr0002-chrCondensation-t170/plate1_1_013_[Well_25,_Field_1_(Spot_25)]__179696__0__0__1344__1024.tiff	idr0002-chrCondensation-t170/CP-output/plate1_1_013_[Well_25,_Field_1_(Spot_25)]__179696__0__0__1344__1024_combinedMask.tiff	plate1_1	25	Neg. ctrl	Neg. ctrl		3190	829.0	574.0	1.0424365629951782	0.6558239143925012	1.0	0.747072599531616	0.8757579430635264	73.36634720795158	72.069410986909	27.65863337187866	10.40406389163515	9.219544457292887	54.915319426297685	55.38527514875962	-26.0797677423924	213.9479999999996	0.9747899159663866	10	0.002044709399342537	0.015609979629516602	826.2857643342934	575.9868608283286	826.0761755485894	575.2015673981191	812.0	590.0	28.2	827.0	571.0	1.1580999930959643	0.6514877050631849	1.0	0.6723535353535353	0.8335993012049736	7.077510101617759	6.218821390461114	2.1614271578730535	1.2988833833741145	1.182842712474619	3.45158744973707
18	45	idr0002-chrCondensation-t170/plate1_1_013_[Well_25,_Field_1_(Spot_25)]__179696__0__0__1344__1024.tiff	idr0002-chrCondensation-t170/CP-output/plate1_1_013_[Well_25,_Field_1_(Spot_25)]__179696__0__0__1344__1024_combinedMask.tiff	plate1_1	25	Neg. ctrl	Neg. ctrl		3547	690.0	580.0	1.158447750518819	0.8069946275603949	1.0	0.7587165775401069	0.7849683165620019	87.97067021055352	85.15867542417507	24.596747752497688	10.052386520767895	9.219544457292887	51.08483584587997	51.95185156014746	-11.830026403375422	238.29199999999952	0.9551635922983708	7	0.0012207217514514923	0.012527656741440296	688.1378551707797	578.6437536072077	687.7767127149704	578.6430786580208	677.0	588.0	20.857142857142858	684.7142857142857	578.2857142857143	1.0515070095264227	0.666901100782648	1.0	0.7256834215167549	0.8251393395316133	5.601426258051693	4.871732033187446	2.0619969143157397	1.2445177211445142	1.0591733660532994	3.263610258659796
18	46	idr0002-chrCondensation-t170/plate1_1_013_[Well_25,_Field_1_(Spot_25)]__179696__0__0__1344__1024.tiff	idr0002-chrCondensation-t170/CP-output/plate1_1_013_[Well_25,_Field_1_(Spot_25)]__179696__0__0__1344__1024_combinedMask.tiff	plate1_1	25	Neg. ctrl	Neg. ctrl		2064	456.0	580.0	1.032118354176237	0.6163607129533978	1.0	0.7571533382245048	0.8716888675396783	57.825529793968286	58.463663928973865	22.561028345356956	8.459773536449598	7.615773105863909	45.89117562233506	45.53552006487603	11.449382334246318	172.49599999999987	0.9694692343823393	3	0.0017395280301570892	0.014221408404409885	453.6928290997513	579.9811030081822	454.3202519379845	579.9496124031008	441.0	583.0	65.66666666666667	456.0	576.3333333333334	1.1821798545428468	0.7793850965869423	1.0	0.6004828504828504	0.7584529423662225	11.719358183600576	10.723069535202583	3.23606797749979	1.6825253851084385	1.5404401145198807	6.5577765375710015
18	47	idr0002-chrCondensation-t170/plate1_1_013_[Well_25,_Field_1_(Spot_25)]__179696__0__0__1344__1024.tiff	idr0002-chrCondensation-t170/CP-output/plate1_1_013_[Well_25,_Field_1_(Spot_25)]__179696__0__0__1344__1024_combinedMask.tiff	plate1_1	25	Neg. ctrl	Neg. ctrl		218	616.0	593.0	1.3599662178672116	0.8910675521157431	1.0	0.5736842105263158	0.6916208595774473	25.072033564024803	25.495097567963924	5.830951894845301	2.6013422449937167	2.23606797749979	11.094003924504582	11.37946156907754	-40.42527733584701	62.93600000000003	0.956140350877193	0	0.0006256196647882462	0.00872816052287817	619.4386171887255	590.7923198682337	619.440366972477	590.7522935779816	618.0	594.0	nan	nan	nan	nan	nan	nan	nan	nan	nan	nan	nan	nan	nan	nan
18	48	idr0002-chrCondensation-t170/plate1_1_013_[Well_25,_Field_1_(Spot_25)]__179696__0__0__1344__1024.tiff	idr0002-chrCondensation-t170/CP-output/plate1_1_013_[Well_25,_Field_1_(Spot_25)]__179696__0__0__1344__1024_combinedMask.tiff	plate1_1	25	Neg. ctrl	Neg. ctrl		2794	1114.0	623.0	1.024956746965763	0.5536559090602006	1.0	0.7559523809523809	0.8701046994074166	65.5605218004421	66.49060083951716	27.0	9.81794933049287	8.773298588520893	55.0	54.59523212832146	-14.992005441466262	200.87799999999964	0.969465648854962	9	0.0009155413135886192	0.01031509879976511	1117.0382959462167	622.4876240686423	1117.4133858267717	622.0357909806729	1108.0	627.0	22.666666666666668	1121.6666666666667	620.0	1.0068206927048327	0.5325523901907461	1.0	0.7809156378600823	0.8318780093925972	5.379702584173149	4.658522764806063	2.1136222846921475	1.26915485350207	1.1571348402636774	3.2869751677346013
18	49	idr0002-chrCondensation-t170/plate1_1_013_[Well_25,_Field_1_(Spot_25)]__179696__0__0__1344__1024.tiff	idr0002-chrCondensation-t170/CP-output/plate1_1_013_[Well_25,_Field_1_(Spot_25)]__179696__0__0__1344__1024_combinedMask.tiff	plate1_1	25	Neg. ctrl	Neg. ctrl		3183	957.0	628.0	1.0754423609071868	0.7205500897460584	1.0	0.6995604395604396	0.8473970587050047	76.64107246888611	74.79304780526061	25.553864678361276	10.110685096287952	9.219544457292887	51.7527192429981	53.14314115956888	37.388955367282385	217.25999999999956	0.971760036635628	9	0.0020447084680199623	0.015533684752881527	957.6615378392065	631.4137292234035	957.2057807100219	630.3534401508011	959.0	648.0	37.888888888888886	952.6666666666666	627.0	1.1658961373457273	0.7385535375271377	1.0	0.6560958177624844	0.7637979190452824	8.245548465621223	7.486533484079487	2.74535599249993	1.431533215476764	1.2031585694162432	4.883564279517554
18	50	idr0002-chrCondensation-t170/plate1_1_013_[Well_25,_Field_1_(Spot_25)]__179696__0__0__1344__1024.tiff	idr0002-chrCondensation-t170/CP-output/plate1_1_013_[Well_25,_Field_1_(Spot_25)]__179696__0__0__1344__1024_combinedMask.tiff	plate1_1	25	Neg. ctrl	Neg. ctrl		2800	216.0	632.0	1.0218789660815444	0.5637429856973085	1.0	0.7977207977207977	0.8961299144019116	65.75144842081345	64.93843238021688	27.0	9.970864313673095	8.94427190999916	53.0	54.307426479101025	-1.8828227269247098	198.15199999999976	0.9768009768009771	6	0.00157167948782444	0.013168536126613617	215.65649273724583	633.5691075771034	215.46357142857144	633.0767857142857	220.0	638.0	27.666666666666668	220.0	634.3333333333334	1.1145778006512572	0.7532510815069579	1.0	0.6928436147186147	0.8555056272108351	6.274276699540586	5.605788884901403	2.1332297282512664	1.2988459109305879	1.1666666666666667	3.28798701022631
18	51	idr0002-chrCondensation-t170/plate1_1_013_[Well_25,_Field_1_(Spot_25)]__179696__0__0__1344__1024.tiff	idr0002-chrCondensation-t170/CP-output/plate1_1_013_[Well_25,_Field_1_(Spot_25)]__179696__0__0__1344__1024_combinedMask.tiff	plate1_1	25	Neg. ctrl	Neg. ctrl		2876	1268.0	639.0	1.103851654675461	0.7323340861812229	1.0	0.7433445334711812	0.8210217418143206	74.24160443237835	73.16419889536138	24.020824298928627	9.34962574850498	8.48528137423857	49.07698762935592	50.5544871186289	11.106524869659236	209.8079999999996	0.9615513206285529	5	0.001281757839024067	0.012924391776323318	1266.5445057428583	635.9100827091121	1266.9398470097358	635.8184979137691	1250.0	628.0	53.0	1271.2	636.2	1.075454104133905	0.670776155950719	1.0	0.6904761904761905	0.8341538879072268	9.18687210258104	8.483995150618089	2.978584445398434	1.5723115933617513	1.423606797749979	5.052691193458118
18	52	idr0002-chrCondensation-t170/plate1_1_013_[Well_25,_Field_1_(Spot_25)]__179696__0__0__1344__1024.tiff	idr0002-chrCondensation-t170/CP-output/plate1_1_013_[Well_25,_Field_1_(Spot_25)]__179696__0__0__1344__1024_combinedMask.tiff	plate1_1	25	Neg. ctrl	Neg. ctrl		2427	595.0	663.0	1.1340209340945937	0.7733387926469721	1.0	0.7327898550724637	0.7946326969510975	70.63888244805833	68.59300255857006	21.095023109728988	8.461743156184703	7.615773105863909	43.781508051737376	44.78455631679981	8.985802433920314	195.9099999999998	0.9553237551663059	2	0.0025024786591529846	0.0156557559967041	589.0950791860786	663.8600529264482	589.3914297486609	663.8496085702513	571.0	665.0	10.0	586.0	669.5	1.0241592050702726	0.7303180842861026	1.0	0.8333333333333334	0.9249340902219712	4.324679682254553	3.3839144678161843	1.4142135623730951	1.082842712474619	1.0	2.0
18	53	idr0002-chrCondensation-t170/plate1_1_013_[Well_25,_Field_1_(Spot_25)]__179696__0__0__1344__1024.tiff	idr0002-chrCondensation-t170/CP-output/plate1_1_013_[Well_25,_Field_1_(Spot_25)]__179696__0__0__1344__1024_combinedMask.tiff	plate1_1	25	Neg. ctrl	Neg. ctrl		2687	31.0	671.0	1.051024761671596	0.6828174683241162	1.0	0.7345544013121924	0.8711303658766212	68.41093529459731	67.35725647619564	24.758836806279895	9.539977895761119	8.54400374531753	48.79036790187178	49.980277650112455	-40.565917236364406	196.8779999999997	0.9744333635539436	3	0.0016479743644595146	0.013061722740530968	31.371776579081402	671.3695111502066	31.393003349460365	671.6576107182732	39.0	663.0	15.333333333333334	26.333333333333332	684.6666666666666	1.1156398149587357	0.7317410017048855	1.0	0.6613756613756614	0.7916762416174423	5.52756379823105	4.807858277976514	1.8834271799576283	1.1796889555409384	1.0	2.5118446353109127
18	54	idr0002-chrCondensation-t170/plate1_1_013_[Well_25,_Field_1_(Spot_25)]__179696__0__0__1344__1024.tiff	idr0002-chrCondensation-t170/CP-output/plate1_1_013_[Well_25,_Field_1_(Spot_25)]__179696__0__0__1344__1024_combinedMask.tiff	plate1_1	25	Neg. ctrl	Neg. ctrl		2088	469.0	684.0	1.1299148339366236	0.7793250688894592	1.0	0.7957317073170732	0.8225971034781647	65.62730483187146	63.50590523722971	19.924858845171276	7.9639469889926096	7.0710678118654755	39.62455033946745	41.12337194035996	-83.04829556861978	178.59799999999976	0.9637664435725825	5	0.0015259021893143654	0.013717860914766788	466.69829464510985	687.9202256106665	466.7538314176245	687.6072796934866	465.0	706.0	39.4	467.0	679.0	1.1113685858796463	0.7356330419964772	1.0	0.6557264957264957	0.8656014566598096	8.18783398324447	7.299074631077595	2.508640753373011	1.4469085986114885	1.282842712474619	4.494146359440155
18	55	idr0002-chrCondensation-t170/plate1_1_013_[Well_25,_Field_1_(Spot_25)]__179696__0__0__1344__1024.tiff	idr0002-chrCondensation-t170/CP-output/plate1_1_013_[Well_25,_Field_1_(Spot_25)]__179696__0__0__1344__1024_combinedMask.tiff	plate1_1	25	Neg. ctrl	Neg. ctrl		367	1065.0	675.0	1.103499759992326	0.5047187029465646	1.0	0.5909822866344605	0.6387101290618987	24.349213662554842	26.476404589747453	9.0	3.4668598686161456	3.0	21.920310216782973	21.0202832708244	-28.20209875109241	84.97400000000005	0.9255989911727617	1	0.0005340655334293842	0.009109636303037405	1065.180053376149	675.8973693492399	1065.182561307902	675.5967302452316	1062.0	688.0	13.0	1056.0	680.0	1.246913424638279	0.8575502390720099	1.0	0.65	0.8984951323406669	5.812598850097194	5.0	1.4142135623730951	1.095587745163022	1.0	2.1213203435596424
18	56	idr0002-chrCondensation-t170/plate1_1_013_[Well_25,_Field_1_(Spot_25)]__179696__0__0__1344__1024.tiff	idr0002-chrCondensation-t170/CP-output/plate1_1_013_[Well_25,_Field_1_(Spot_25)]__179696__0__0__1344__1024_combinedMask.tiff	plate1_1	25	Neg. ctrl	Neg. ctrl		2903	1039.0	696.0	1.2670518800231376	0.8199765689148588	1.0	0.6892212725546059	0.577990656475943	83.89702544708871	81.21576201698781	22.02271554554524	7.731452190752332	7.0710678118654755	49.55212733314252	48.022413063618984	-4.7534296642812555	251.22799999999964	0.8751884232740426	4	0.0007629506289958954	0.009781032800674438	1050.2041684506205	696.0554676513816	1049.821908370651	695.9107819497071	1076.0	704.0	66.25	1056.5	693.0	1.039005643784122	0.605789561080382	1.0	0.7302582033351264	0.9775524274209333	9.331511621661	8.73827911665619	3.6270676081880415	1.796381798043115	1.5303300858899107	6.739628620137743
18	57	idr0002-chrCondensation-t170/plate1_1_013_[Well_25,_Field_1_(Spot_25)]__179696__0__0__1344__1024.tiff	idr0002-chrCondensation-t170/CP-output/plate1_1_013_[Well_25,_Field_1_(Spot_25)]__179696__0__0__1344__1024_combinedMask.tiff	plate1_1	25	Neg. ctrl	Neg. ctrl		1895	854.0	715.0	1.0772435260131736	0.7012599653217563	1.0	0.7102698650674663	0.8540635059272423	58.669104831218235	60.166435825965294	21.095023109728988	7.87440358100976	7.0710678118654755	41.012193308819754	41.82553611854843	28.739340252808578	166.97999999999988	0.9735422553300795	1	0.001274128444492817	0.013298237696290016	849.1130922258072	713.188384027809	849.2775725593667	712.8627968337731	859.0	719.0	8.0	834.0	714.0	0.9572040116406401	0.6050687874450796	1.0	0.8888888888888888	0.857439244064607	3.5504413610999106	2.8284271247461903	1.4142135623730951	1.051776695296637	1.0	2.0
18	58	idr0002-chrCondensation-t170/plate1_1_013_[Well_25,_Field_1_(Spot_25)]__179696__0__0__1344__1024.tiff	idr0002-chrCondensation-t170/CP-output/plate1_1_013_[Well_25,_Field_1_(Spot_25)]__179696__0__0__1344__1024_combinedMask.tiff	plate1_1	25	Neg. ctrl	Neg. ctrl		2176	1190.0	721.0	1.02503335555423	0.5811883271630919	1.0	0.7953216374269005	0.8885478765173036	58.41286774980104	57.723478758647246	23.08679276123039	8.787915430455667	8.0	46.453076592117085	47.53458610850433	9.236295302903601	175.4259999999999	0.9718624385886556	3	0.001892118714749813	0.015442130155861378	1192.2061006135812	722.6939096733838	1192.078125	722.4526654411765	1200.0	725.0	66.33333333333333	1192.6666666666667	720.6666666666666	1.0136566678816228	0.5149330988974155	1.0	0.7874149659863946	0.9421075625489029	8.924809128161282	8.369576054894356	3.7748517734455866	1.8041320672321106	1.5500938466242948	6.852116395368014
18	59	idr0002-chrCondensation-t170/plate1_1_013_[Well_25,_Field_1_(Spot_25)]__179696__0__0__1344__1024.tiff	idr0002-chrCondensation-t170/CP-output/plate1_1_013_[Well_25,_Field_1_(Spot_25)]__179696__0__0__1344__1024_combinedMask.tiff	plate1_1	25	Neg. ctrl	Neg. ctrl		1795	816.0	735.0	1.070411628044203	0.5797486124185451	1.0	0.6285014005602241	0.7746989958225977	54.19499831850538	55.226805085936306	20.518284528683193	7.489853196242604	6.708203932499369	43.54655501507003	44.15783541731879	68.06214607239231	170.6359999999998	0.9351393592081271	1	0.0012054620310664177	0.012726024724543095	816.0562909143289	731.7520053833168	815.850139275766	732.0490250696379	816.0	722.0	46.0	831.0	732.0	1.1290058254147586	0.7950779146525566	1.0	0.7666666666666667	0.9272571362675879	9.919765131448747	9.219544457292887	3.0	1.5993845414775796	1.4142135623730951	5.0
18	60	idr0002-chrCondensation-t170/plate1_1_013_[Well_25,_Field_1_(Spot_25)]__179696__0__0__1344__1024.tiff	idr0002-chrCondensation-t170/CP-output/plate1_1_013_[Well_25,_Field_1_(Spot_25)]__179696__0__0__1344__1024_combinedMask.tiff	plate1_1	25	Neg. ctrl	Neg. ctrl		2595	1306.0	732.0	1.0353428220540766	0.6228261442662061	1.0	0.8109375	0.8747091081646879	65.08798140665145	63.150613615387776	24.186773244895647	9.446254303026745	8.48528137423857	48.75814724819764	50.92225078792851	87.70635169342408	193.08199999999977	0.9728209934395501	8	0.0014190888032317162	0.013778897002339363	1307.1982743325757	731.3454082405416	1307.2720616570327	731.0547206165703	1296.0	740.0	39.375	1306.375	730.5	1.1212784132766782	0.7265741833201426	1.0	0.6754784451659451	0.8193774576558401	8.099592043886004	7.464426111534157	2.5546017655753026	1.4020199187049633	1.228553390593274	4.698135488378202
18	61	idr0002-chrCondensation-t170/plate1_1_013_[Well_25,_Field_1_(Spot_25)]__179696__0__0__1344__1024.tiff	idr0002-chrCondensation-t170/CP-output/plate1_1_013_[Well_25,_Field_1_(Spot_25)]__179696__0__0__1344__1024_combinedMask.tiff	plate1_1	25	Neg. ctrl	Neg. ctrl		2995	760.0	802.0	1.0611177108871883	0.6934944713654346	1.0	0.7199519230769231	0.8634666049279569	72.91489160567006	71.58910531638176	26.076809620810597	9.949566789564338	8.94427190999916	51.61879502661797	52.53240482771181	44.87316811040789	208.77599999999967	0.9747762408462164	3	0.0014114594087004662	0.013801785185933113	763.9740738063056	804.6275460710449	764.0380634390651	804.6587646076795	766.0	811.0	25.666666666666668	774.0	820.6666666666666	1.0145085266311227	0.6389967508603079	1.0	0.7351851851851853	0.8597857763508796	5.716292960945729	5.015363307683995	2.2761423749153966	1.3207692467771672	1.1380711874576983	3.6722815619574605
18	62	idr0002-chrCondensation-t170/plate1_1_013_[Well_25,_Field_1_(Spot_25)]__179696__0__0__1344__1024.tiff	idr0002-chrCondensation-t170/CP-output/plate1_1_013_[Well_25,_Field_1_(Spot_25)]__179696__0__0__1344__1024_combinedMask.tiff	plate1_1	25	Neg. ctrl	Neg. ctrl		3043	947.0	805.0	1.0821611950124461	0.7256106853988589	1.0	0.7279904306220095	0.8354016992922604	75.35882436617656	75.53806987208503	25.317977802344327	9.829941564822228	8.94427190999916	50.91267032871091	51.8548190067591	-77.45678864021883	213.9479999999996	0.9722044728434505	5	0.00082398671656847	0.009994659572839737	945.9257092949038	802.290476933356	945.9405192244495	802.1324350969438	953.0	811.0	43.2	943.4	794.2	1.0279377256240871	0.5555411283459301	1.0	0.7597580197580197	0.8642624408337831	7.707868035450318	7.1569694003737565	3.2951972318306284	1.5606829253735819	1.282842712474619	5.221995927250413
18	63	idr0002-chrCondensation-t170/plate1_1_013_[Well_25,_Field_1_(Spot_25)]__179696__0__0__1344__1024.tiff	idr0002-chrCondensation-t170/CP-output/plate1_1_013_[Well_25,_Field_1_(Spot_25)]__179696__0__0__1344__1024_combinedMask.tiff	plate1_1	25	Neg. ctrl	Neg. ctrl		1838	1122.0	815.0	1.1229985720741036	0.7761488051142871	1.0	0.7135093167701864	0.815876784431514	61.28315012242187	60.74537019394976	19.6468827043885	7.524116683197803	7.0	39.04823563084961	38.642077180278406	-27.730065011122015	168.25399999999985	0.964070285864149	1	0.004379339516162872	0.016525520011782646	1127.8830253542058	813.0551354674019	1126.4162132752992	813.0973884657236	1140.0	809.0	65.0	1120.0	814.0	1.0327646236361834	0.5814446055049403	1.0	0.7222222222222222	0.829396091678207	10.22027315036176	9.486832980505138	4.0	1.856770464950348	1.4142135623730951	7.518604376126322
18	64	idr0002-chrCondensation-t170/plate1_1_013_[Well_25,_Field_1_(Spot_25)]__179696__0__0__1344__1024.tiff	idr0002-chrCondensation-t170/CP-output/plate1_1_013_[Well_25,_Field_1_(Spot_25)]__179696__0__0__1344__1024_combinedMask.tiff	plate1_1	25	Neg. ctrl	Neg. ctrl		1673	1215.0	840.0	1.022317615663753	0.5785748154036067	1.0	0.7810457516339869	0.9028344486033693	51.11694355312184	50.80354318352215	21.0	7.78613520269382	7.0	41.0	41.69247776459252	-78.41945326704958	152.59799999999996	0.9712626995645863	1	0.0011902041733264923	0.01188677828758955	1215.6654750719679	837.526339889513	1215.878661087866	837.6186491332935	1208.0	842.0	24.0	1221.0	844.0	1.0031098070706992	0.5809256713700136	1.0	0.8	1.078045077417328	6.160938134110066	5.385164807134504	2.8284271247461903	1.3806484547546443	1.0	4.0
18	65	idr0002-chrCondensation-t170/plate1_1_013_[Well_25,_Field_1_(Spot_25)]__179696__0__0__1344__1024.tiff	idr0002-chrCondensation-t170/CP-output/plate1_1_013_[Well_25,_Field_1_(Spot_25)]__179696__0__0__1344__1024_combinedMask.tiff	plate1_1	25	Neg. ctrl	Neg. ctrl		2546	393.0	853.0	1.0680504562467243	0.7149111970089502	1.0	0.73224043715847	0.846647345123487	68.13442543622152	67.62396025078685	23.706539182259394	9.122656448824086	8.06225774829855	47.66523316375096	47.64063002432236	36.00285638481114	194.39399999999972	0.9745454545454545	3	0.002563515678048134	0.018020905554294586	392.0285739999819	853.1019473400248	392.14650432050274	853.1822466614296	396.0	850.0	11.666666666666666	388.6666666666667	857.0	1.1158990573833676	0.6682162945413826	1.0	0.6908068783068783	0.7897358202093243	4.918140578550737	4.055391524433513	1.6094757082487299	1.1094754151112496	1.0	2.26820063885313
18	66	idr0002-chrCondensation-t170/plate1_1_013_[Well_25,_Field_1_(Spot_25)]__179696__0__0__1344__1024.tiff	idr0002-chrCondensation-t170/CP-output/plate1_1_013_[Well_25,_Field_1_(Spot_25)]__179696__0__0__1344__1024_combinedMask.tiff	plate1_1	25	Neg. ctrl	Neg. ctrl		2313	1095.0	870.0	1.0615868413013398	0.6804408180262009	1.0	0.7154345808846273	0.8418925751755773	63.72972259339062	63.15853069855251	23.0	8.671250015441355	7.810249675906654	47.37615433949868	46.7013343561115	35.953277294044504	185.80799999999982	0.9633486047480216	5	0.0013427939265966415	0.01190203707665205	1099.6789004803627	872.9745194941539	1099.4357976653696	873.6805015131863	1099.0	862.0	25.8	1106.2	876.8	1.0772732796551927	0.6931378502113839	1.0	0.7613492063492063	0.9142094575701745	6.302106886762438	5.4632827113066655	2.369638392516655	1.3389008234822652	1.1656854249492379	3.7071067811865475
18	67	idr0002-chrCondensation-t170/plate1_1_013_[Well_25,_Field_1_(Spot_25)]__179696__0__0__1344__1024.tiff	idr0002-chrCondensation-t170/CP-output/plate1_1_013_[Well_25,_Field_1_(Spot_25)]__179696__0__0__1344__1024_combinedMask.tiff	plate1_1	25	Neg. ctrl	Neg. ctrl		3539	1005.0	943.0	1.0257436100900847	0.5724122947421744	1.0	0.7591162591162591	0.8453712866942588	74.26511023934559	74.33034373659252	29.732137494637012	10.899047130388213	9.848857801796104	59.14940793462259	60.89486192596483	-10.611567748636235	229.36199999999957	0.9725199230557844	3	0.00077821034938097	0.00949111208319664	1005.9012302007452	943.3483826392384	1006.6422718282	943.5275501554112	984.0	952.0	71.33333333333333	1009.0	943.6666666666666	1.0661312004262173	0.587477739493401	1.0	0.7462962962962963	0.8965201217943507	10.043461963546543	9.489464671453712	3.926653291703347	1.8252056063012276	1.5500938466242948	7.153818722017257
18	68	idr0002-chrCondensation-t170/plate1_1_013_[Well_25,_Field_1_(Spot_25)]__179696__0__0__1344__1024.tiff	idr0002-chrCondensation-t170/CP-output/plate1_1_013_[Well_25,_Field_1_(Spot_25)]__179696__0__0__1344__1024_combinedMask.tiff	plate1_1	25	Neg. ctrl	Neg. ctrl		2019	1236.0	952.0	1.0421435146208808	0.6493411514323804	1.0	0.7469478357380688	0.8543870341731044	58.224193085085844	58.137767414994535	21.93171219946131	8.317631635510539	7.280109889280518	43.840620433565945	44.279338793539615	41.31966661392069	172.32399999999984	0.9692750840134422	2	0.0007782094180583954	0.00949111208319664	1238.1621695632532	954.8718821691315	1238.1575037147102	954.6443784051511	1244.0	962.0	34.5	1243.5	964.0	0.9876133825109319	0.4255196437905031	1.0	0.8140625	1.0546546282458165	6.704687715193538	6.092681686958105	2.802775637731995	1.5111159577654114	1.2071067811865475	5.0
18	69	idr0002-chrCondensation-t170/plate1_1_013_[Well_25,_Field_1_(Spot_25)]__179696__0__0__1344__1024.tiff	idr0002-chrCondensation-t170/CP-output/plate1_1_013_[Well_25,_Field_1_(Spot_25)]__179696__0__0__1344__1024_combinedMask.tiff	plate1_1	25	Neg. ctrl	Neg. ctrl		2094	27.0	958.0	1.0206169976425217	0.543970502359905	1.0	0.7931818181818182	0.889342507184058	56.47351524486595	56.462376853972415	23.194827009486403	8.622847180447659	7.615773105863909	46.951890270786755	47.387171708604086	-72.55404128576998	172.01199999999986	0.9714683368128044	8	0.0013122763484716415	0.012069886550307274	27.223634213184464	955.3723708365977	27.318051575931232	956.1045845272206	26.0	946.0	28.5	24.75	956.0	1.048212466332269	0.6103794655853972	1.0	0.7489184048274956	0.8858787582050763	6.407813282310134	5.66241084077948	2.6330618877807472	1.3728090692705037	1.176776695296637	3.892766952966369
18	70	idr0002-chrCondensation-t170/plate1_1_013_[Well_25,_Field_1_(Spot_25)]__179696__0__0__1344__1024.tiff	idr0002-chrCondensation-t170/CP-output/plate1_1_013_[Well_25,_Field_1_(Spot_25)]__179696__0__0__1344__1024_combinedMask.tiff	plate1_1	25	Neg. ctrl	Neg. ctrl		594	583.0	962.0	1.0251200337671187	0.5123667400827017	1.0	0.7333333333333333	0.8603355917085708	29.900761394016563	30.870698080866262	12.041594578792296	4.640670556395122	4.123105625617661	25.2	25.677779558674356	-30.592994568894856	93.14600000000006	0.9376479873717443	0	0.0019073784351348877	0.01100175455212593	582.4763701431066	962.9209620352308	582.3451178451179	963.006734006734	584.0	960.0	nan	nan	nan	nan	nan	nan	nan	nan	nan	nan	nan	nan	nan	nan
18	71	idr0002-chrCondensation-t170/plate1_1_013_[Well_25,_Field_1_(Spot_25)]__179696__0__0__1344__1024.tiff	idr0002-chrCondensation-t170/CP-output/plate1_1_013_[Well_25,_Field_1_(Spot_25)]__179696__0__0__1344__1024_combinedMask.tiff	plate1_1	25	Neg. ctrl	Neg. ctrl		2112	791.0	962.0	1.0282828660692362	0.5983548608994508	1.0	0.8054919908466819	0.8969872851827749	57.994195388577694	57.0701322935211	23.0	8.651626972641573	7.810249675906654	45.0	46.46675965395634	-82.04672223647128	172.01199999999986	0.9748442187860604	4	0.00158693827688694	0.01414511352777481	790.0901405923005	960.2033448783712	790.2741477272727	960.8413825757576	792.0	943.0	54.25	796.0	959.75	1.0899976807772167	0.6191358498121358	1.0	0.7274305555555556	0.8816641163593819	9.615506384429974	8.86046016124725	3.0995864094170424	1.6025266415905206	1.3535533905932737	5.633605841880038
18	72	idr0002-chrCondensation-t170/plate1_1_013_[Well_25,_Field_1_(Spot_25)]__179696__0__0__1344__1024.tiff	idr0002-chrCondensation-t170/CP-output/plate1_1_013_[Well_25,_Field_1_(Spot_25)]__179696__0__0__1344__1024_combinedMask.tiff	plate1_1	25	Neg. ctrl	Neg. ctrl		1501	301.0	957.0	1.1340804131296909	0.7721606966619015	1.0	0.6514756944444444	0.7776807876124152	55.54101753221344	54.817880294662984	16.97056274847714	6.764159134376786	6.082762530298219	33.87699718596384	35.29227902587558	-44.8783367061884	155.73799999999994	0.9615631005765535	5	0.0014038300141692162	0.011612115427851677	300.3754964934411	960.8629979631573	299.9020652898068	960.165889407062	296.0	981.0	34.6	304.4	962.0	1.0738913666952072	0.5922923736348238	1.0	0.6911868686868686	0.9048369767290969	6.954307290086345	6.345451649654121	2.6627510415926716	1.4163547107844454	1.282842712474619	4.695657100989351
18	73	idr0002-chrCondensation-t170/plate1_1_013_[Well_25,_Field_1_(Spot_25)]__179696__0__0__1344__1024.tiff	idr0002-chrCondensation-t170/CP-output/plate1_1_013_[Well_25,_Field_1_(Spot_25)]__179696__0__0__1344__1024_combinedMask.tiff	plate1_1	25	Neg. ctrl	Neg. ctrl		3011	625.0	978.0	1.071973201354042	0.7190719067177886	1.0	0.7475173783515392	0.8303693933930882	74.37100909862764	75.4254598925323	25.317977802344327	9.832343446863245	8.94427190999916	50.43633144283756	51.683067439503624	11.53657646815003	213.46399999999966	0.9670788501686205	4	0.0017929356545209885	0.014625772833824158	627.7251503444622	978.4298081894743	628.368980405181	978.2059116572567	631.0	990.0	38.75	638.75	982.75	1.1469265480395876	0.7300265514807682	1.0	0.6946969696969697	0.7168597762753076	8.44496898441841	7.619159768551685	2.7071067811865475	1.4268273327797474	1.25	4.914213562373096
18	74	idr0002-chrCondensation-t170/plate1_1_013_[Well_25,_Field_1_(Spot_25)]__179696__0__0__1344__1024.tiff	idr0002-chrCondensation-t170/CP-output/plate1_1_013_[Well_25,_Field_1_(Spot_25)]__179696__0__0__1344__1024_combinedMask.tiff	plate1_1	25	Neg. ctrl	Neg. ctrl		1607	98.0	976.0	1.0456953053314952	0.6677219670364793	1.0	0.7774552491533624	0.8340992293410677	52.448274282318145	52.952809179494906	19.1049731745428	7.445516176778778	6.708203932499369	38.0	39.04305954773954	-80.32746593622817	155.59799999999993	0.9596894595401614	5	0.0018005641177296638	0.013839933089911938	98.30573319219472	977.287895335324	97.88052271313006	976.8991910392035	105.0	985.0	16.8	91.8	976.6	1.1445622564443	0.727063088909734	1.0	0.6224659863945579	0.7335398289068618	5.515590381228786	4.651717991961528	1.9798989873223334	1.2026375748401907	1.0414213562373096	2.886211649649095
18	75	idr0002-chrCondensation-t170/plate1_1_013_[Well_25,_Field_1_(Spot_25)]__179696__0__0__1344__1024.tiff	idr0002-chrCondensation-t170/CP-output/plate1_1_013_[Well_25,_Field_1_(Spot_25)]__179696__0__0__1344__1024_combinedMask.tiff	plate1_1	25	Neg. ctrl	Neg. ctrl		3309	205.0	983.0	1.1700132777098267	0.7640897015889562	1.0	0.7337028824833702	0.7453900975005087	83.33836573220898	81.88406438373708	24.73863375370596	9.402568885260688	8.54400374531753	53.49906424512563	53.762414139724775	7.878104066996953	236.18999999999946	0.9313256403039686	10	0.0018768608570098877	0.014053558930754662	201.04202417355492	977.8491409576463	201.71592626171048	977.8688425506195	198.0	977.0	18.2	189.5	976.2	1.286551748122184	0.6592591088813459	1.0	0.6560663265306121	0.846441933189143	5.848643878378373	4.909774602505295	2.004862717754105	1.227344924580405	1.0414213562373096	3.2060590822058743
18	76	idr0002-chrCondensation-t170/plate1_1_013_[Well_25,_Field_1_(Spot_25)]__179696__0__0__1344__1024.tiff	idr0002-chrCondensation-t170/CP-output/plate1_1_013_[Well_25,_Field_1_(Spot_25)]__179696__0__0__1344__1024_combinedMask.tiff	plate1_1	25	Neg. ctrl	Neg. ctrl		1907	314.0	993.0	1.1236831590923664	0.6952818852296646	1.0	0.6088761174968071	0.707438862178691	59.94153662525857	62.64982043070834	19.1049731745428	7.310539763865693	6.4031242374328485	41.83004697808358	43.082209587684346	-41.20571166865019	184.04999999999976	0.8950950481107721	8	0.0011596856638789177	0.012054627761244774	312.13179279183373	990.7976368165736	312.30361824855794	991.4011536444677	299.0	985.0	25.625	315.0	987.75	1.0875018347030792	0.6751460461369977	1.0	0.7409970238095238	0.8527898672071962	6.641980846463934	5.84548515680912	2.3220614028176843	1.3371359380310184	1.1553300858899105	3.8291286301631975
19	1	idr0002-chrCondensation-t170/plate1_1_013_[Well_26,_Field_1_(Spot_26)]__179765__0__0__1344__1024.tiff	idr0002-chrCondensation-t170/CP-output/plate1_1_013_[Well_26,_Field_1_(Spot_26)]__179765__0__0__1344__1024_combinedMask.tiff	plate1_1	26	RAN	s11769_RAN	Shorter prophase	826	695.0	45.0	1.0210254602666449	0.3479717325116379	1.0	0.6555555555555556	0.8459517631392162	33.82184927316255	35.12833614050059	14.317821063276353	5.4278156044554695	5.0	29.698484809834994	31.708153674945546	-77.09268313346446	110.77000000000007	0.9521613832853026	1	0.003967346623539925	0.024795910343527794	696.5427425086762	44.55793623485303	695.951573849879	44.37046004842615	699.0	40.0	39.0	696.0	48.0	0.9943954494142168	0.4127605313677887	1.0	0.7959183673469388	1.0549180273865832	7.42768572091132	6.708203932499369	3.605551275463989	1.6244970709822046	1.4142135623730951	5.656854249492381
19	2	idr0002-chrCondensation-t170/plate1_1_013_[Well_26,_Field_1_(Spot_26)]__179765__0__0__1344__1024.tiff	idr0002-chrCondensation-t170/CP-output/plate1_1_013_[Well_26,_Field_1_(Spot_26)]__179765__0__0__1344__1024_combinedMask.tiff	plate1_1	26	RAN	s11769_RAN	Shorter prophase	1513	811.0	51.0	1.0438473437353568	0.6031698478860882	1.0	0.7063492063492064	0.8487716819572665	49.558729144388444	50.635955604688654	19.6468827043885	7.136279287165157	6.324555320336759	40.110193046243204	39.52867534653925	6.339427459257959	149.668	0.9575949367088609	1	0.001907377503812313	0.01519798580557108	813.0539186605129	50.57831327819561	813.6358228684733	50.6906807666887	809.0	43.0	28.0	828.0	51.0	1.0046456098852201	0.4236137513355283	1.0	0.7777777777777778	0.943438054283961	6.3564602259889265	5.830951894845301	2.8284271247461903	1.4061296747004017	1.0	4.919349550499537
19	3	idr0002-chrCondensation-t170/plate1_1_013_[Well_26,_Field_1_(Spot_26)]__179765__0__0__1344__1024.tiff	idr0002-chrCondensation-t170/CP-output/plate1_1_013_[Well_26,_Field_1_(Spot_26)]__179765__0__0__1344__1024_combinedMask.tiff	plate1_1	26	RAN	s11769_RAN	Shorter prophase	1092	355.0	59.0	1.061939016445454	0.6990359808771445	1.0	0.7609756097560976	0.8694523443842687	44.19999907671869	43.9089968002003	15.524174696260024	6.151105882758166	5.385164807134504	31.13294515417073	31.60682248391456	-61.26008894472083	125.63000000000005	0.9693741677762985	0	0.003784237429499626	0.019958801567554474	353.779940899556	61.122240647593834	353.4441391941392	60.688644688644686	353.0	62.0	nan	nan	nan	nan	nan	nan	nan	nan	nan	nan	nan	nan	nan	nan
19	4	idr0002-chrCondensation-t170/plate1_1_013_[Well_26,_Field_1_(Spot_26)]__179765__0__0__1344__1024.tiff	idr0002-chrCondensation-t170/CP-output/plate1_1_013_[Well_26,_Field_1_(Spot_26)]__179765__0__0__1344__1024_combinedMask.tiff	plate1_1	26	RAN	s11769_RAN	Shorter prophase	806	718.0	63.0	1.0252501158389045	0.4609990845426346	1.0	0.6978354978354978	0.8731995419696792	34.3254173811739	34.713109915419565	14.142135623730951	5.424124046371346	5.0	29.698484809834994	30.460396350069708	-11.292845805636006	107.70000000000006	0.9629629629629629	1	0.003677424043416977	0.022552834823727608	716.0867185823213	62.95899536466187	716.5248138957817	63.464019851116625	708.0	57.0	47.0	722.0	62.0	1.0077497446149164	0.440634111940599	1.0	0.734375	0.9935027374774827	8.251909585688175	7.615773105863909	3.605551275463989	1.6804362589018829	1.4142135623730951	6.363961030678928
19	5	idr0002-chrCondensation-t170/plate1_1_013_[Well_26,_Field_1_(Spot_26)]__179765__0__0__1344__1024.tiff	idr0002-chrCondensation-t170/CP-output/plate1_1_013_[Well_26,_Field_1_(Spot_26)]__179765__0__0__1344__1024_combinedMask.tiff	plate1_1	26	RAN	s11769_RAN	Shorter prophase	2643	891.0	77.0	1.0666585308384018	0.7063186055073868	1.0	0.7225259704756698	0.8619892051417756	69.09034201552042	67.47592163134935	23.345235059857504	9.320419240430509	8.48528137423857	47.206896551724135	48.9086440498969	42.127193357006156	196.29199999999972	0.9702643171806168	2	0.003639277070760727	0.02243839204311371	892.0510949507299	78.92981267128509	892.279984865683	79.96519107075294	895.0	68.0	10.0	900.0	87.5	1.0072004225050608	0.560603490469051	1.0	0.6333333333333333	0.7217521654004793	3.9775669627705694	3.5	1.7071067811865475	1.1452200572599405	1.0	2.414213562373095
19	6	idr0002-chrCondensation-t170/plate1_1_013_[Well_26,_Field_1_(Spot_26)]__179765__0__0__1344__1024.tiff	idr0002-chrCondensation-t170/CP-output/plate1_1_013_[Well_26,_Field_1_(Spot_26)]__179765__0__0__1344__1024_combinedMask.tiff	plate1_1	26	RAN	s11769_RAN	Shorter prophase	1708	620.0	90.0	1.2383804713659121	0.8305622093315482	1.0	0.7567567567567568	0.7283146325421452	64.07027119321502	60.29925372672534	16.97056274847714	6.623303647469443	6.082762530298219	35.791453712370576	35.682391051155896	-0.655473105791503	171.66799999999984	0.9172932330827065	5	0.0034332796931266785	0.02206454612314701	631.2205056629653	88.67249773894001	631.5673302107729	89.02341920374707	630.0	84.0	22.4	630.6	87.6	1.0612042958986632	0.6949558992272874	1.0	0.740952380952381	0.9221513073964713	6.265554487757724	5.446040804142077	2.295741732923815	1.2977094977371515	1.0828427124746192	3.545584412271571
19	7	idr0002-chrCondensation-t170/plate1_1_013_[Well_26,_Field_1_(Spot_26)]__179765__0__0__1344__1024.tiff	idr0002-chrCondensation-t170/CP-output/plate1_1_013_[Well_26,_Field_1_(Spot_26)]__179765__0__0__1344__1024_combinedMask.tiff	plate1_1	26	RAN	s11769_RAN	Shorter prophase	1663	737.0	119.0	1.0258071014964674	0.5671503507041454	1.0	0.811219512195122	0.8894000107214208	50.85156918011502	50.15974481593781	20.248456731316587	7.696611091798769	7.0	40.0	41.882078459239864	-11.724810166801724	153.28599999999997	0.9716622845457201	1	0.001312275417149067	0.014007782563567162	739.7579923188753	117.95676618136117	739.6692723992784	117.87733012627781	731.0	123.0	10.0	742.0	108.0	1.0115928344559135	0.6765233455551337	1.0	0.8333333333333334	0.9249340902219712	4.18353335561788	3.1622776601683795	1.4142135623730951	1.082842712474619	1.0	2.0
19	8	idr0002-chrCondensation-t170/plate1_1_013_[Well_26,_Field_1_(Spot_26)]__179765__0__0__1344__1024.tiff	idr0002-chrCondensation-t170/CP-output/plate1_1_013_[Well_26,_Field_1_(Spot_26)]__179765__0__0__1344__1024_combinedMask.tiff	plate1_1	26	RAN	s11769_RAN	Shorter prophase	1144	646.0	146.0	1.0042979589162229	0.33305640671098835	1.0	0.7927927927927928	0.8940950311881577	39.3534177958973	39.56008088970496	17.88854381999832	6.510952922589034	5.830951894845301	36.0	37.10660934279936	8.374849758998216	126.80200000000005	0.9609407811843765	0	0.0045014116913080215	0.016479743644595146	645.9416129523958	146.34710259706142	646.0568181818181	146.45541958041957	645.0	144.0	nan	nan	nan	nan	nan	nan	nan	nan	nan	nan	nan	nan	nan	nan
19	9	idr0002-chrCondensation-t170/plate1_1_013_[Well_26,_Field_1_(Spot_26)]__179765__0__0__1344__1024.tiff	idr0002-chrCondensation-t170/CP-output/plate1_1_013_[Well_26,_Field_1_(Spot_26)]__179765__0__0__1344__1024_combinedMask.tiff	plate1_1	26	RAN	s11769_RAN	Shorter prophase	2776	817.0	149.0	1.0266273199025813	0.5715308723695259	1.0	0.8183962264150944	0.8801675149667012	65.79428423388208	65.92419889539804	26.476404589747453	9.810119350614443	8.94427190999916	52.0	53.98951086116634	-76.4379691595017	199.08199999999974	0.974206001052816	3	0.0030823219567537308	0.01916533149778843	816.2296551712022	153.5905537143464	815.6617435158502	153.26476945244957	812.0	165.0	26.333333333333332	819.6666666666666	158.0	1.0439448280951888	0.6841243466218724	1.0	0.7277777777777779	0.8389576171676422	6.272382696226001	5.649400452791512	2.339921612612361	1.330068717198933	1.1380711874576983	3.894427190999916
19	10	idr0002-chrCondensation-t170/plate1_1_013_[Well_26,_Field_1_(Spot_26)]__179765__0__0__1344__1024.tiff	idr0002-chrCondensation-t170/CP-output/plate1_1_013_[Well_26,_Field_1_(Spot_26)]__179765__0__0__1344__1024_combinedMask.tiff	plate1_1	26	RAN	s11769_RAN	Shorter prophase	935	698.0	166.0	1.0060180329993886	0.4000125620697734	1.0	0.7870370370370371	0.8861837115689478	36.089122680548314	36.71511950137164	16.492422502470642	5.942084816048602	5.0990195135927845	32.0	33.07602942599282	65.56538182357681	115.14600000000006	0.9594663930220624	0	0.00710307527333498	0.018974593840539455	698.0637065284195	165.9261485883601	698.1090909090909	165.9625668449198	696.0	165.0	nan	nan	nan	nan	nan	nan	nan	nan	nan	nan	nan	nan	nan	nan
19	11	idr0002-chrCondensation-t170/plate1_1_013_[Well_26,_Field_1_(Spot_26)]__179765__0__0__1344__1024.tiff	idr0002-chrCondensation-t170/CP-output/plate1_1_013_[Well_26,_Field_1_(Spot_26)]__179765__0__0__1344__1024_combinedMask.tiff	plate1_1	26	RAN	s11769_RAN	Shorter prophase	1846	575.0	176.0	1.0407454924192996	0.6484569275219547	1.0	0.7244897959183674	0.8696440805444925	55.620983537008804	54.817880294662984	20.615528128088304	7.953512798153271	7.0710678118654755	41.71930009000631	42.34154863314827	-41.88374121181711	163.32399999999993	0.9632141925384815	0	0.0045319292694330215	0.0240482185035944	575.5903863686924	174.45762256139395	576.0742145178765	174.40411700975082	569.0	183.0	nan	nan	nan	nan	nan	nan	nan	nan	nan	nan	nan	nan	nan	nan
19	12	idr0002-chrCondensation-t170/plate1_1_013_[Well_26,_Field_1_(Spot_26)]__179765__0__0__1344__1024.tiff	idr0002-chrCondensation-t170/CP-output/plate1_1_013_[Well_26,_Field_1_(Spot_26)]__179765__0__0__1344__1024_combinedMask.tiff	plate1_1	26	RAN	s11769_RAN	Shorter prophase	827	610.0	187.0	1.0568047145266521	0.6535224325977641	1.0	0.7210113339145597	0.8048767089582399	37.627711770911986	36.87817782917155	13.892443989449804	5.2576222430154695	5.0	28.52941176470588	28.480683987323747	-63.42802327962362	113.63000000000005	0.9313063063063065	0	0.01799038704484701	0.02961776126176119	608.6066064256463	186.69357750835573	608.9044740024184	186.48125755743652	607.0	181.0	nan	nan	nan	nan	nan	nan	nan	nan	nan	nan	nan	nan	nan	nan
19	13	idr0002-chrCondensation-t170/plate1_1_013_[Well_26,_Field_1_(Spot_26)]__179765__0__0__1344__1024.tiff	idr0002-chrCondensation-t170/CP-output/plate1_1_013_[Well_26,_Field_1_(Spot_26)]__179765__0__0__1344__1024_combinedMask.tiff	plate1_1	26	RAN	s11769_RAN	Shorter prophase	265	477.0	208.0	1.0136086178195431	0.49544689896651994	1.0	0.7340720221606648	0.8208403386187132	19.796375115406388	19.209372712298546	8.48528137423857	3.2908570020525083	2.8284271247461903	16.546903033498445	17.1958881915149	56.429388296539024	63.694000000000024	0.9330985915492958	0	0.0007476918399333954	0.011947814375162125	476.7505125603815	208.10169896257642	476.76981132075474	208.19622641509434	475.0	208.0	nan	nan	nan	nan	nan	nan	nan	nan	nan	nan	nan	nan	nan	nan
19	14	idr0002-chrCondensation-t170/plate1_1_013_[Well_26,_Field_1_(Spot_26)]__179765__0__0__1344__1024.tiff	idr0002-chrCondensation-t170/CP-output/plate1_1_013_[Well_26,_Field_1_(Spot_26)]__179765__0__0__1344__1024_combinedMask.tiff	plate1_1	26	RAN	s11769_RAN	Shorter prophase	490	381.0	226.0	1.033981351816821	0.4488535919018462	1.0	0.7561728395061729	0.7155615721923482	26.816453312855014	28.231188426986208	11.313708498984761	4.226861387162098	3.605551275463989	23.0	23.963325120397368	-79.69367158840018	92.76400000000004	0.9210526315789473	0	0.0019684135913848877	0.015014877542853355	380.11496677659704	225.47972044150956	380.0816326530612	225.3	381.0	223.0	nan	nan	nan	nan	nan	nan	nan	nan	nan	nan	nan	nan	nan	nan
19	15	idr0002-chrCondensation-t170/plate1_1_013_[Well_26,_Field_1_(Spot_26)]__179765__0__0__1344__1024.tiff	idr0002-chrCondensation-t170/CP-output/plate1_1_013_[Well_26,_Field_1_(Spot_26)]__179765__0__0__1344__1024_combinedMask.tiff	plate1_1	26	RAN	s11769_RAN	Shorter prophase	1802	444.0	225.0	1.0853872057170018	0.7257247225797059	1.0	0.661041819515774	0.7109898568768062	58.10558384539777	60.74537019394976	19.6468827043885	7.290365580922	6.4031242374328485	40.64516467877459	39.975781369012715	64.13511557142827	178.46399999999974	0.9331952356292078	4	0.0023498889058828354	0.017105363309383392	445.42146323422253	227.3988917979223	445.56159822419534	227.17980022197557	446.0	228.0	24.0	447.5	231.0	1.0937178479674632	0.7229316449356791	1.0	0.6933712121212121	0.8648079499678889	6.249989217003378	5.47540953695505	2.2071067811865475	1.2971423945572274	1.1035533905932737	3.5303300858899105
19	16	idr0002-chrCondensation-t170/plate1_1_013_[Well_26,_Field_1_(Spot_26)]__179765__0__0__1344__1024.tiff	idr0002-chrCondensation-t170/CP-output/plate1_1_013_[Well_26,_Field_1_(Spot_26)]__179765__0__0__1344__1024_combinedMask.tiff	plate1_1	26	RAN	s11769_RAN	Shorter prophase	2150	334.0	247.0	1.0838781790929322	0.7297239940057381	1.0	0.7706093189964157	0.831531110157358	63.540197656285265	62.16912416947821	21.095023109728988	8.251157228419377	7.280109889280518	42.82340787811127	43.445091139329755	-80.32369302953377	180.25399999999976	0.9617535227018562	6	0.002182040363550186	0.01773098297417164	336.01512181985663	244.4592485493941	336.2353488372093	243.81255813953487	331.0	254.0	12.5	341.1666666666667	243.33333333333334	1.093514857950219	0.6226860749705746	1.0	0.6895767195767196	0.83150602121674	4.698241158435481	3.864885350077626	1.67741585037433	1.1529136640246587	1.0	2.254035417061358
19	17	idr0002-chrCondensation-t170/plate1_1_013_[Well_26,_Field_1_(Spot_26)]__179765__0__0__1344__1024.tiff	idr0002-chrCondensation-t170/CP-output/plate1_1_013_[Well_26,_Field_1_(Spot_26)]__179765__0__0__1344__1024_combinedMask.tiff	plate1_1	26	RAN	s11769_RAN	Shorter prophase	705	475.0	254.0	1.0239552204949378	0.4806219075827571	1.0	0.6688804554079696	0.8343601684640365	32.256184267344025	33.37663853655727	13.416407864998739	5.051968185313308	4.47213595499958	26.832815729997478	28.286348670054124	23.17450149776552	103.04400000000005	0.9437751004016062	0	0.00159456767141819	0.017112992703914642	475.65564904835355	254.97105319468557	475.6127659574468	254.86241134751774	478.0	255.0	nan	nan	nan	nan	nan	nan	nan	nan	nan	nan	nan	nan	nan	nan
19	18	idr0002-chrCondensation-t170/plate1_1_013_[Well_26,_Field_1_(Spot_26)]__179765__0__0__1344__1024.tiff	idr0002-chrCondensation-t170/CP-output/plate1_1_013_[Well_26,_Field_1_(Spot_26)]__179765__0__0__1344__1024_combinedMask.tiff	plate1_1	26	RAN	s11769_RAN	Shorter prophase	647	373.0	258.0	1.0156685134541097	0.4784778910892291	1.0	0.7220982142857143	0.8935660473652715	30.762325416483577	31.78049716414141	13.341664064126334	4.949021900743632	4.242640687119285	26.832815729997478	27.01238564711392	78.0673919720398	95.38800000000005	0.9521707137601177	1	0.0015945686027407646	0.015922789461910725	372.31049439612644	256.6560172670542	372.27511591962906	256.6893353941267	368.0	254.0	27.0	374.0	255.0	1.0515070061397935	0.7243794746151699	1.0	0.7714285714285715	1.031095906600803	7.09163922962339	6.324555320336759	2.8284271247461903	1.3994757205179384	1.0	4.0
19	19	idr0002-chrCondensation-t170/plate1_1_013_[Well_26,_Field_1_(Spot_26)]__179765__0__0__1344__1024.tiff	idr0002-chrCondensation-t170/CP-output/plate1_1_013_[Well_26,_Field_1_(Spot_26)]__179765__0__0__1344__1024_combinedMask.tiff	plate1_1	26	RAN	s11769_RAN	Shorter prophase	245	448.0	261.0	1.0265371158540646	0.564316457276582	1.0	0.7561728395061729	0.9172314416649615	19.570124834425673	18.867962264113206	7.810249675906654	3.171822776230782	2.8284271247461903	15.148854903194788	16.15628407801063	41.511354059340405	57.93600000000002	0.9386973180076629	0	0.0006561372429132462	0.01254291646182537	448.16762505142106	260.74239922312074	448.1591836734694	260.85714285714283	449.0	256.0	nan	nan	nan	nan	nan	nan	nan	nan	nan	nan	nan	nan	nan	nan
19	20	idr0002-chrCondensation-t170/plate1_1_013_[Well_26,_Field_1_(Spot_26)]__179765__0__0__1344__1024.tiff	idr0002-chrCondensation-t170/CP-output/plate1_1_013_[Well_26,_Field_1_(Spot_26)]__179765__0__0__1344__1024_combinedMask.tiff	plate1_1	26	RAN	s11769_RAN	Shorter prophase	2088	888.0	259.0	1.0368409669718377	0.639471125446158	1.0	0.782608695652174	0.8843042800241917	58.82191712935978	58.05170109479997	22.47220505424423	8.551019760827986	7.615773105863909	44.588115008374146	45.22317893137981	75.28145306586119	172.2539999999998	0.9725197950628782	3	0.002700846642255783	0.01879911497235298	888.3152636096728	257.9153178555937	888.5727969348659	258.6594827586207	886.0	246.0	30.333333333333332	893.0	267.0	1.0806130733469552	0.728677597255739	1.0	0.6904761904761904	0.8980587565682302	7.021696701116272	6.330196521135201	2.47799280007006	1.3628210359635293	1.1380711874576983	3.8688672392660712
19	21	idr0002-chrCondensation-t170/plate1_1_013_[Well_26,_Field_1_(Spot_26)]__179765__0__0__1344__1024.tiff	idr0002-chrCondensation-t170/CP-output/plate1_1_013_[Well_26,_Field_1_(Spot_26)]__179765__0__0__1344__1024_combinedMask.tiff	plate1_1	26	RAN	s11769_RAN	Shorter prophase	1489	760.0	263.0	1.1218998702837855	0.752534321266409	1.0	0.7070275403608737	0.8071739536504914	54.44486291919208	53.9351462406472	17.0	6.6845213998342965	6.082762530298219	36.21814250004887	35.85482952579091	-10.734255883827137	152.25399999999993	0.95022335673261	2	0.0018921196460723877	0.0158236064016819	762.548781383629	260.5918648107	762.8569509738079	260.2451309603761	754.0	262.0	26.0	768.0	263.5	0.8944528345954667	0.18056634693229628	1.0	0.875	0.9000196284957366	5.133913736228372	4.514993334118502	2.302775637731995	1.356793801129482	1.2071067811865475	3.681980515339464
19	22	idr0002-chrCondensation-t170/plate1_1_013_[Well_26,_Field_1_(Spot_26)]__179765__0__0__1344__1024.tiff	idr0002-chrCondensation-t170/CP-output/plate1_1_013_[Well_26,_Field_1_(Spot_26)]__179765__0__0__1344__1024_combinedMask.tiff	plate1_1	26	RAN	s11769_RAN	Shorter prophase	1162	1168.0	268.0	1.195242766117142	0.8381309225697205	1.0	0.6455555555555555	0.8031164182921954	52.19114059588775	50.80354318352215	14.142135623730951	5.8734882962261326	5.385164807134504	27.577164466275352	28.468655329736226	50.18407955919398	134.84000000000006	0.9691409507923268	0	0.0049897003918886185	0.021560998633503914	1170.4471433901037	271.47755232545	1170.8356282271945	271.4234079173838	1170.0	274.0	nan	nan	nan	nan	nan	nan	nan	nan	nan	nan	nan	nan	nan	nan
19	23	idr0002-chrCondensation-t170/plate1_1_013_[Well_26,_Field_1_(Spot_26)]__179765__0__0__1344__1024.tiff	idr0002-chrCondensation-t170/CP-output/plate1_1_013_[Well_26,_Field_1_(Spot_26)]__179765__0__0__1344__1024_combinedMask.tiff	plate1_1	26	RAN	s11769_RAN	Shorter prophase	1520	729.0	284.0	1.022283462577019	0.38119332399532263	1.0	0.7350096711798839	0.8788308370477922	46.17243172647659	46.8187996428785	19.1049731745428	7.246408751030712	6.4031242374328485	42.82340787811127	42.68619836863323	-77.51952113391485	147.42600000000002	0.9656925031766199	1	0.0018463404849171638	0.01516746822744608	729.4084022619486	284.108165778002	728.9657894736843	284.81907894736844	719.0	284.0	66.0	736.0	282.0	1.1025559157758824	0.7616953760068716	1.0	0.8571428571428571	0.878499962166313	11.50587492368486	10.44030650891055	4.0	1.8375003445659854	2.0	6.0
19	24	idr0002-chrCondensation-t170/plate1_1_013_[Well_26,_Field_1_(Spot_26)]__179765__0__0__1344__1024.tiff	idr0002-chrCondensation-t170/CP-output/plate1_1_013_[Well_26,_Field_1_(Spot_26)]__179765__0__0__1344__1024_combinedMask.tiff	plate1_1	26	RAN	s11769_RAN	Shorter prophase	753	1135.0	288.0	1.0629590527548956	0.41834055903666456	1.0	0.6327731092436975	0.7119536127792904	33.43494011253635	34.713109915419565	13.152946437965905	4.8930975558088505	4.242640687119285	29.32012638650718	30.36863008446694	-17.8360824338007	115.28600000000006	0.899641577060932	0	0.00318150594830513	0.019569694995880127	1135.4624055500024	289.3672270331169	1135.0863213811422	288.95484727755644	1143.0	296.0	nan	nan	nan	nan	nan	nan	nan	nan	nan	nan	nan	nan	nan	nan
19	25	idr0002-chrCondensation-t170/plate1_1_013_[Well_26,_Field_1_(Spot_26)]__179765__0__0__1344__1024.tiff	idr0002-chrCondensation-t170/CP-output/plate1_1_013_[Well_26,_Field_1_(Spot_26)]__179765__0__0__1344__1024_combinedMask.tiff	plate1_1	26	RAN	s11769_RAN	Shorter prophase	626	1145.0	310.0	1.1746461651240752	0.7937560986623866	1.0	0.6520833333333333	0.7219099762068765	36.989831852424864	36.124783736376884	10.63014581273465	4.336810207127641	4.0	22.066109932363922	22.49855418212819	-34.86554907680934	104.38800000000005	0.9301634472511144	0	0.002090487629175186	0.019821468740701675	1143.2556733499102	309.63809479968694	1143.367412140575	309.8801916932907	1145.0	312.0	nan	nan	nan	nan	nan	nan	nan	nan	nan	nan	nan	nan	nan	nan
19	26	idr0002-chrCondensation-t170/plate1_1_013_[Well_26,_Field_1_(Spot_26)]__179765__0__0__1344__1024.tiff	idr0002-chrCondensation-t170/CP-output/plate1_1_013_[Well_26,_Field_1_(Spot_26)]__179765__0__0__1344__1024_combinedMask.tiff	plate1_1	26	RAN	s11769_RAN	Shorter prophase	2415	265.0	326.0	1.0950458628473556	0.7116394143463467	1.0	0.6845238095238095	0.7915277331869466	67.08826548348001	64.4437739428721	21.400934559032695	8.511439009815868	7.810249675906654	45.59286975203803	47.13251912015486	30.387673583929995	195.80799999999965	0.9474303648489604	5	0.002029450610280037	0.016510261222720146	258.73011204881635	325.38192318180165	259.1979296066253	325.45217391304345	264.0	335.0	46.0	263.4	328.2	1.1097524373127796	0.6650778613186049	1.0	0.7159191919191921	0.7657959624556245	9.070707321969989	8.44591342943229	3.0403614671685095	1.540612778818439	1.248528137423857	5.8304695136109
19	27	idr0002-chrCondensation-t170/plate1_1_013_[Well_26,_Field_1_(Spot_26)]__179765__0__0__1344__1024.tiff	idr0002-chrCondensation-t170/CP-output/plate1_1_013_[Well_26,_Field_1_(Spot_26)]__179765__0__0__1344__1024_combinedMask.tiff	plate1_1	26	RAN	s11769_RAN	Shorter prophase	2055	360.0	326.0	1.0825840886072005	0.7409819159268939	1.0	0.725635593220339	0.8514609941737856	62.439004130342255	60.92618484691127	20.591260281974	8.193597175787398	7.280109889280518	40.64516467877459	41.9293510698305	-63.5549227541875	174.1519999999998	0.970713273500236	5	0.00238040741533041	0.017929350957274437	359.72256960773046	327.7670483657144	359.15133819951336	327.5995133819951	371.0	326.0	45.4	357.2	333.2	1.089835125777191	0.7620835424214218	1.0	0.7053463203463204	0.7964136409123355	8.062318921522861	7.487603393822788	2.784496799025052	1.4639634213864878	1.282842712474619	4.568480624434529
19	28	idr0002-chrCondensation-t170/plate1_1_013_[Well_26,_Field_1_(Spot_26)]__179765__0__0__1344__1024.tiff	idr0002-chrCondensation-t170/CP-output/plate1_1_013_[Well_26,_Field_1_(Spot_26)]__179765__0__0__1344__1024_combinedMask.tiff	plate1_1	26	RAN	s11769_RAN	Shorter prophase	1360	1026.0	333.0	1.0590828738901323	0.6774339763146571	1.0	0.6882591093117408	0.8299829713945741	48.77059961880413	51.478150704935004	18.0	6.779965877225155	6.0	35.96916023213328	35.87485241780986	86.37940279048937	143.49599999999995	0.96045197740113	4	0.0034790560603141785	0.025696193799376488	1025.7059908925362	334.6397217138319	1025.945588235294	334.6169117647059	1026.0	331.0	23.5	1023.75	338.75	1.034702668617313	0.6060427064150735	1.0	0.7772916666666667	0.772680511812203	5.900466429908266	5.153020233440424	2.5590169943749475	1.328555298637442	1.1035533905932737	3.8047038697331215
19	29	idr0002-chrCondensation-t170/plate1_1_013_[Well_26,_Field_1_(Spot_26)]__179765__0__0__1344__1024.tiff	idr0002-chrCondensation-t170/CP-output/plate1_1_013_[Well_26,_Field_1_(Spot_26)]__179765__0__0__1344__1024_combinedMask.tiff	plate1_1	26	RAN	s11769_RAN	Shorter prophase	1379	894.0	344.0	1.0590787092265224	0.6980705701072284	1.0	0.7560307017543859	0.872355031512217	49.567659266528494	49.76946855251722	17.72004514666935	6.888996424713201	6.324555320336759	34.88266044899672	35.491879777010055	-66.53392586418225	140.942	0.9714688270517791	1	0.0066071562469005585	0.0240329597145319	892.8807513601353	347.4933395730288	893.2240754169688	346.83248730964465	887.0	356.0	20.0	894.0	339.0	1.115265392024377	0.8014315689693419	1.0	0.8333333333333334	0.8625272355814713	6.563603958372946	5.830951894845301	2.0	1.2621320343559643	1.0	3.0
19	30	idr0002-chrCondensation-t170/plate1_1_013_[Well_26,_Field_1_(Spot_26)]__179765__0__0__1344__1024.tiff	idr0002-chrCondensation-t170/CP-output/plate1_1_013_[Well_26,_Field_1_(Spot_26)]__179765__0__0__1344__1024_combinedMask.tiff	plate1_1	26	RAN	s11769_RAN	Shorter prophase	2168	811.0	350.0	1.0433089301482534	0.6143074014340693	1.0	0.716694214876033	0.8560687719043204	59.53529910183787	58.66856057549052	22.135943621178654	8.43111727399721	7.615773105863909	46.06300033649567	46.9773280127491	39.53331300731332	178.39399999999978	0.9584438549955792	2	0.001892118714749813	0.01495384145528078	814.360831482845	353.9767743683215	813.9294280442805	353.85839483394835	825.0	371.0	113.5	816.0	353.0	1.0239254849910586	0.5654393189559371	1.0	0.7403846153846154	0.8933549705423438	13.14832355478476	12.796344340882678	5.39834563766817	2.2956158847185755	2.118033988749895	10.024922359499621
19	31	idr0002-chrCondensation-t170/plate1_1_013_[Well_26,_Field_1_(Spot_26)]__179765__0__0__1344__1024.tiff	idr0002-chrCondensation-t170/CP-output/plate1_1_013_[Well_26,_Field_1_(Spot_26)]__179765__0__0__1344__1024_combinedMask.tiff	plate1_1	26	RAN	s11769_RAN	Shorter prophase	911	1005.0	362.0	1.0373280576952328	0.5076084181179269	1.0	0.6326388888888889	0.8326699785448217	37.172522293454534	39.45883931389772	15.524174696260024	5.628766081119593	5.0	31.021903400114535	32.02739508463025	10.26180917281497	117.25400000000008	0.9579390115667719	2	0.004180973395705223	0.021316854283213615	1005.7166865574695	361.63732240118304	1006.3885839736553	361.62239297475304	1000.0	365.0	105.0	1014.0	358.0	1.1431672571731568	0.7331894546926302	1.0	0.6084892290249433	0.7909363034734103	14.36250097893296	13.367318376024908	4.631202762478185	2.1034654847928946	1.8251407699364424	8.485281374238571
19	32	idr0002-chrCondensation-t170/plate1_1_013_[Well_26,_Field_1_(Spot_26)]__179765__0__0__1344__1024.tiff	idr0002-chrCondensation-t170/CP-output/plate1_1_013_[Well_26,_Field_1_(Spot_26)]__179765__0__0__1344__1024_combinedMask.tiff	plate1_1	26	RAN	s11769_RAN	Shorter prophase	2265	1081.0	369.0	1.1663866178584918	0.8112197004061701	1.0	0.6508620689655172	0.7860261761021448	70.73980788092891	69.42621983083913	20.808652046684813	8.11082613006671	7.280109889280518	41.5745163366522	41.36449990925923	-42.02756310688794	190.29199999999975	0.9710610932475886	2	0.003814755007624626	0.0240939948707819	1077.296374731472	374.0611924436884	1076.9814569536425	374.3637969094923	1089.0	364.0	95.5	1068.0	385.5	1.0196609804137198	0.5830566259444896	1.0	0.7789442700156985	0.9546401601072445	11.821860732309108	11.254080545853167	4.844156902881104	2.0889979428495025	1.8251407699364424	8.82842712474619
19	33	idr0002-chrCondensation-t170/plate1_1_013_[Well_26,_Field_1_(Spot_26)]__179765__0__0__1344__1024.tiff	idr0002-chrCondensation-t170/CP-output/plate1_1_013_[Well_26,_Field_1_(Spot_26)]__179765__0__0__1344__1024_combinedMask.tiff	plate1_1	26	RAN	s11769_RAN	Shorter prophase	2597	1166.0	410.0	1.0590102109300308	0.680643740937928	1.0	0.7910447761194029	0.8627013259217357	67.44678959015384	66.91038783328041	24.08318915758459	9.290956359643161	8.246211251235321	48.0	49.4125002814513	-7.151579674410284	194.49599999999984	0.9748498498498499	2	0.002563515678048134	0.018631266430020332	1169.478871387189	411.1263956828123	1169.4774740084713	411.3835194455141	1173.0	407.0	109.0	1164.5	416.5	1.0082651871092212	0.4061243099677415	1.0	0.7599067599067599	0.9347636332169456	12.418665622474641	11.955627763226664	5.385164807134504	2.29808196454061	2.0	10.303300858899107
19	34	idr0002-chrCondensation-t170/plate1_1_013_[Well_26,_Field_1_(Spot_26)]__179765__0__0__1344__1024.tiff	idr0002-chrCondensation-t170/CP-output/plate1_1_013_[Well_26,_Field_1_(Spot_26)]__179765__0__0__1344__1024_combinedMask.tiff	plate1_1	26	RAN	s11769_RAN	Shorter prophase	2015	76.0	466.0	1.0273864385694678	0.6009512298513496	1.0	0.7316630355846042	0.8746026683464908	56.67828569894785	56.22277118748239	22.20360331117452	8.415949860215525	7.615773105863909	44.197174614475514	45.30214287377289	50.618906338979095	170.15199999999984	0.968982928588603	5	0.0019531548023223877	0.015396352857351303	73.8071105491753	464.47880218193114	73.95334987593053	464.3042183622829	73.0	471.0	43.4	75.0	466.0	1.0533731251556386	0.5645956131196788	1.0	0.7215824915824915	0.7471443723071018	8.523403527762254	8.065328094879542	2.800779382626432	1.5029318561838247	1.248528137423857	4.991182473046081
19	35	idr0002-chrCondensation-t170/plate1_1_013_[Well_26,_Field_1_(Spot_26)]__179765__0__0__1344__1024.tiff	idr0002-chrCondensation-t170/CP-output/plate1_1_013_[Well_26,_Field_1_(Spot_26)]__179765__0__0__1344__1024_combinedMask.tiff	plate1_1	26	RAN	s11769_RAN	Shorter prophase	3475	504.0	477.0	1.0487176903397266	0.6747578603402861	1.0	0.7853107344632768	0.8744793051874976	77.42252461909058	76.40026177965623	27.892651361962706	10.838215372981557	9.848857801796104	55.631028399219055	57.14085651489791	-15.332735900315987	223.4639999999996	0.9785975781470005	3	0.0017700474709272385	0.01417563110589981	506.89919259102516	476.44579379368133	508.18446043165466	476.55309352517986	487.0	473.0	13.666666666666666	505.6666666666667	491.0	1.0492471413059037	0.5219561637452762	1.0	0.7037037037037037	0.7825642901244153	4.81245590551503	4.002891837632279	1.6881650340819931	1.1730936712233093	1.0	2.3165824894352776
19	36	idr0002-chrCondensation-t170/plate1_1_013_[Well_26,_Field_1_(Spot_26)]__179765__0__0__1344__1024.tiff	idr0002-chrCondensation-t170/CP-output/plate1_1_013_[Well_26,_Field_1_(Spot_26)]__179765__0__0__1344__1024_combinedMask.tiff	plate1_1	26	RAN	s11769_RAN	Shorter prophase	2111	1015.0	498.0	1.0544404612895377	0.682484809642696	1.0	0.7107744107744107	0.8698223177867911	60.73822395606181	59.405386961116584	21.93171219946131	8.452719776579563	7.615773105863909	43.1335136523794	44.39355436930664	-42.97024857057562	174.63599999999985	0.9734839750979938	3	0.0029449909925460815	0.01913481391966343	1011.6965093652942	500.9730113009912	1012.279488394126	500.216485078162	1009.0	514.0	59.0	1012.6666666666666	497.0	1.0617657809479881	0.5964295321755254	1.0	0.6870597351366582	0.7877107017041567	9.222262857294872	9.12216691523853	3.5852912543617212	1.6597393277513914	1.4023689270621826	6.875887372344295
19	37	idr0002-chrCondensation-t170/plate1_1_013_[Well_26,_Field_1_(Spot_26)]__179765__0__0__1344__1024.tiff	idr0002-chrCondensation-t170/CP-output/plate1_1_013_[Well_26,_Field_1_(Spot_26)]__179765__0__0__1344__1024_combinedMask.tiff	plate1_1	26	RAN	s11769_RAN	Shorter prophase	2020	144.0	512.0	1.0516822186358459	0.6797336558004211	1.0	0.7383040935672515	0.8707647780651111	59.26706290293523	58.309518948453004	21.400934559032695	8.313138101673097	7.615773105863909	42.03807797699605	43.469962810496135	-62.345618085234655	170.73799999999977	0.9720885466794995	3	0.0019073784351348877	0.01492332387715578	142.95201581634115	514.657140272556	142.87673267326733	515.2346534653466	147.0	507.0	60.0	138.33333333333334	512.0	1.0262443919909539	0.6946487818488137	1.0	0.7866479925303455	0.8766921908774895	8.155684742607125	7.296922713379604	2.9436506316151	1.5522181040261511	1.4120226591665965	5.173993557999608
19	38	idr0002-chrCondensation-t170/plate1_1_013_[Well_26,_Field_1_(Spot_26)]__179765__0__0__1344__1024.tiff	idr0002-chrCondensation-t170/CP-output/plate1_1_013_[Well_26,_Field_1_(Spot_26)]__179765__0__0__1344__1024_combinedMask.tiff	plate1_1	26	RAN	s11769_RAN	Shorter prophase	1933	926.0	543.0	1.0400062555964196	0.6477293480359172	1.0	0.7148668639053254	0.8711898453600844	56.87695504001411	56.0357029044876	21.93171219946131	8.195211438227393	7.211102550927978	42.42640687119285	43.3328754037252	-43.977063830347966	166.97999999999985	0.9686795289401152	2	0.00317387655377388	0.02053864300251007	927.7550941116481	541.032686901961	927.3724780134506	541.3947232281428	932.0	537.0	97.5	932.5	540.0	1.0558211177542038	0.5887023119943984	1.0	0.7016666666666667	0.8581113688341633	11.231224627543455	10.547644708659524	4.47213595499958	2.0311983460627894	1.618033988749895	8.475970885465738
19	39	idr0002-chrCondensation-t170/plate1_1_013_[Well_26,_Field_1_(Spot_26)]__179765__0__0__1344__1024.tiff	idr0002-chrCondensation-t170/CP-output/plate1_1_013_[Well_26,_Field_1_(Spot_26)]__179765__0__0__1344__1024_combinedMask.tiff	plate1_1	26	RAN	s11769_RAN	Shorter prophase	2516	309.0	549.0	1.1413632672186083	0.7700273599184871	1.0	0.6851851851851852	0.79002964744262	72.02140996157226	69.6419413859206	21.213203435596427	8.52737089068723	7.810249675906654	45.366150822495825	45.95044213125639	26.268871357887548	200.0499999999997	0.9505100113335851	5	0.0019226372241973877	0.016571298241615295	303.07422096658235	549.3704524554605	302.7877583465819	549.1836248012719	304.0	559.0	33.2	304.8	547.4	1.0925516906906811	0.672306200944114	1.0	0.6706022727272728	0.7994862886459235	7.4862925748028575	6.820355821127189	2.565685424949238	1.3758439187080291	1.1656854249492379	4.536707697707949
19	40	idr0002-chrCondensation-t170/plate1_1_013_[Well_26,_Field_1_(Spot_26)]__179765__0__0__1344__1024.tiff	idr0002-chrCondensation-t170/CP-output/plate1_1_013_[Well_26,_Field_1_(Spot_26)]__179765__0__0__1344__1024_combinedMask.tiff	plate1_1	26	RAN	s11769_RAN	Shorter prophase	884	55.0	554.0	1.0813541311995785	0.68927531710251	1.0	0.601360544217687	0.7811172325114286	39.96148014243074	42.720018726587654	13.892443989449804	5.401004584082381	5.0	27.577164466275352	28.952072706031217	32.29807739132733	119.25400000000008	0.9525862068965517	3	0.00239566620439291	0.016998549923300743	51.55844059092662	552.6813229289266	52.0079185520362	552.289592760181	41.0	559.0	14.666666666666666	55.666666666666664	554.3333333333334	0.9774377997890835	0.3867140155246352	1.0	0.8240740740740741	0.9010888766121639	4.506278618770302	3.791956530683025	2.080880229039762	1.2015160102394813	1.0690355937288492	2.747546895706428
19	41	idr0002-chrCondensation-t170/plate1_1_013_[Well_26,_Field_1_(Spot_26)]__179765__0__0__1344__1024.tiff	idr0002-chrCondensation-t170/CP-output/plate1_1_013_[Well_26,_Field_1_(Spot_26)]__179765__0__0__1344__1024_combinedMask.tiff	plate1_1	26	RAN	s11769_RAN	Shorter prophase	710	31.0	567.0	1.0896114468366376	0.6122782425446545	1.0	0.5966386554621849	0.7358395633863064	34.83476083561969	35.84689665786984	12.806248474865697	4.817058354236726	4.242640687119285	25.45584412271571	27.54183778763233	44.68780836794458	110.11400000000006	0.9562289562289562	0	0.00314335897564888	0.01930266246199608	32.34063091298127	565.5785460744015	31.64788732394366	565.181690140845	32.0	568.0	nan	nan	nan	nan	nan	nan	nan	nan	nan	nan	nan	nan	nan	nan
19	42	idr0002-chrCondensation-t170/plate1_1_013_[Well_26,_Field_1_(Spot_26)]__179765__0__0__1344__1024.tiff	idr0002-chrCondensation-t170/CP-output/plate1_1_013_[Well_26,_Field_1_(Spot_26)]__179765__0__0__1344__1024_combinedMask.tiff	plate1_1	26	RAN	s11769_RAN	Shorter prophase	1449	910.0	696.0	1.0791863379839883	0.7362600759816142	1.0	0.7325581395348837	0.8638547673319668	52.2405284924872	51.85556864985669	17.69180601295413	6.989190936451298	6.324555320336759	33.94112549695428	35.35109655763951	49.44671090233458	145.18400000000003	0.9731363331094695	0	0.006828412413597107	0.01917296089231968	910.5899594433882	695.0961752133608	910.360248447205	695.8536922015182	906.0	688.0	nan	nan	nan	nan	nan	nan	nan	nan	nan	nan	nan	nan	nan	nan
19	43	idr0002-chrCondensation-t170/plate1_1_013_[Well_26,_Field_1_(Spot_26)]__179765__0__0__1344__1024.tiff	idr0002-chrCondensation-t170/CP-output/plate1_1_013_[Well_26,_Field_1_(Spot_26)]__179765__0__0__1344__1024_combinedMask.tiff	plate1_1	26	RAN	s11769_RAN	Shorter prophase	2340	30.0	709.0	1.2243339668102773	0.8309347660386691	1.0	0.7164727495407226	0.7552068148587271	74.56555977794807	71.02112361825881	19.0	7.901709381390205	7.211102550927978	41.01818584571679	41.486029617021664	-80.56081407049942	197.32399999999973	0.9311579785117391	4	0.003799496218562126	0.02035553567111492	33.96738593259682	704.2293550669364	33.47222222222222	705.0559829059829	42.0	685.0	32.75	35.75	702.5	1.2238078786688937	0.7247122152422141	1.0	0.6084897741147741	0.7122031559789279	8.28634491033286	7.934719208907003	2.4748737341529163	1.360172180821548	1.1035533905932737	5.0303300858899105
19	44	idr0002-chrCondensation-t170/plate1_1_013_[Well_26,_Field_1_(Spot_26)]__179765__0__0__1344__1024.tiff	idr0002-chrCondensation-t170/CP-output/plate1_1_013_[Well_26,_Field_1_(Spot_26)]__179765__0__0__1344__1024_combinedMask.tiff	plate1_1	26	RAN	s11769_RAN	Shorter prophase	914	1211.0	713.0	1.0547871117265026	0.6012831541294928	1.0	0.8189964157706093	0.7857325071935392	38.71616979004533	38.27531841800928	14.317821063276353	5.466375577628906	5.0	28.82262830553495	30.935614395601842	-76.00221339484922	120.90400000000005	0.9246332827516439	0	0.008087282069027424	0.02058442123234272	1209.2633054584328	715.9405980150788	1209.8862144420132	716.5733041575493	1208.0	718.0	nan	nan	nan	nan	nan	nan	nan	nan	nan	nan	nan	nan	nan	nan
19	45	idr0002-chrCondensation-t170/plate1_1_013_[Well_26,_Field_1_(Spot_26)]__179765__0__0__1344__1024.tiff	idr0002-chrCondensation-t170/CP-output/plate1_1_013_[Well_26,_Field_1_(Spot_26)]__179765__0__0__1344__1024_combinedMask.tiff	plate1_1	26	RAN	s11769_RAN	Shorter prophase	887	1235.0	762.0	1.140894541278577	0.7949219502059508	1.0	0.8122710622710623	0.8238338480668508	43.4036696851894	41.773197148410844	12.649110640673518	5.290028562771077	5.0	25.0	26.333514441419172	-0.9992071760150537	116.31800000000005	0.963083604777416	0	0.0060120560228824615	0.022858014330267906	1235.4298777644015	762.8397036950067	1235.8410372040587	762.5794813979707	1230.0	764.0	nan	nan	nan	nan	nan	nan	nan	nan	nan	nan	nan	nan	nan	nan
19	46	idr0002-chrCondensation-t170/plate1_1_013_[Well_26,_Field_1_(Spot_26)]__179765__0__0__1344__1024.tiff	idr0002-chrCondensation-t170/CP-output/plate1_1_013_[Well_26,_Field_1_(Spot_26)]__179765__0__0__1344__1024_combinedMask.tiff	plate1_1	26	RAN	s11769_RAN	Shorter prophase	1846	186.0	810.0	1.0595405058772398	0.6875652009209086	1.0	0.7596707818930041	0.8417102140879617	57.07155987962542	57.77542730261716	20.518284528683193	7.751987254049854	7.0	42.764317897587254	41.44095197087199	60.93408661847176	166.01199999999986	0.9549922400413866	1	0.0017700456082820892	0.01437399908900261	187.86663862657184	812.3032091302737	188.13596966413868	812.9014084507043	188.0	798.0	15.0	178.0	798.0	1.1542444119855833	0.8246799858031585	1.0	0.75	0.8299933608450879	5.87769447508362	5.0	2.0	1.1495093791412856	1.0	2.6832815729997477
19	47	idr0002-chrCondensation-t170/plate1_1_013_[Well_26,_Field_1_(Spot_26)]__179765__0__0__1344__1024.tiff	idr0002-chrCondensation-t170/CP-output/plate1_1_013_[Well_26,_Field_1_(Spot_26)]__179765__0__0__1344__1024_combinedMask.tiff	plate1_1	26	RAN	s11769_RAN	Shorter prophase	1990	335.0	905.0	1.0250640720504727	0.21230804700478234	1.0	0.7220609579100146	0.851974368519769	51.51464411052341	53.150729063673246	22.47220505424423	8.131152564648868	7.211102550927978	48.64568263499229	50.34025396102542	30.63997649304097	171.32399999999978	0.9585741811175337	3	0.0014648661017417908	0.013092241249978542	332.56922697800667	905.3105336063903	332.6959798994975	905.9241206030151	320.0	904.0	35.333333333333336	328.6666666666667	909.3333333333334	0.9295355433554437	0.3689660382047075	1.0	0.7979797979797979	0.7808864397366809	5.6979026392105	5.017345263621421	2.471404520791032	1.4068147543455154	1.3333333333333333	4.1045694996615865
19	48	idr0002-chrCondensation-t170/plate1_1_013_[Well_26,_Field_1_(Spot_26)]__179765__0__0__1344__1024.tiff	idr0002-chrCondensation-t170/CP-output/plate1_1_013_[Well_26,_Field_1_(Spot_26)]__179765__0__0__1344__1024_combinedMask.tiff	plate1_1	26	RAN	s11769_RAN	Shorter prophase	1637	1292.0	918.0	1.0922262465128592	0.7513846632347615	1.0	0.7631701631701632	0.8606980141514101	56.28884199005713	55.78530272392541	18.35755975068582	7.3384892762590175	6.708203932499369	36.38461538461538	37.143005568195704	15.923453095370206	154.598	0.9715133531157272	0	0.0027771424502134323	0.01915007270872593	1297.05446782046	918.5170271921811	1296.2559560171044	918.64447159438	1304.0	924.0	nan	nan	nan	nan	nan	nan	nan	nan	nan	nan	nan	nan	nan	nan
19	49	idr0002-chrCondensation-t170/plate1_1_013_[Well_26,_Field_1_(Spot_26)]__179765__0__0__1344__1024.tiff	idr0002-chrCondensation-t170/CP-output/plate1_1_013_[Well_26,_Field_1_(Spot_26)]__179765__0__0__1344__1024_combinedMask.tiff	plate1_1	26	RAN	s11769_RAN	Shorter prophase	1659	791.0	960.0	1.071391736307719	0.6861591894421355	1.0	0.7114065180102916	0.8342407624239331	54.376112921131934	55.154328932550705	19.79898987322333	7.3799803583658115	6.708203932499369	39.43535901933196	39.55598049442687	-25.453660698329223	158.08199999999994	0.9614604462474649	1	0.003936827182769775	0.024536507204174995	794.9119518961766	958.4615958934872	794.7709463532249	958.8945147679325	803.0	953.0	135.0	789.0	966.0	1.004706963894456	0.308911396178404	1.0	0.7988165680473372	0.933759914710032	13.530247055582775	13.038404810405298	6.0	2.522002303859271	2.0	12.0
19	50	idr0002-chrCondensation-t170/plate1_1_013_[Well_26,_Field_1_(Spot_26)]__179765__0__0__1344__1024.tiff	idr0002-chrCondensation-t170/CP-output/plate1_1_013_[Well_26,_Field_1_(Spot_26)]__179765__0__0__1344__1024_combinedMask.tiff	plate1_1	26	RAN	s11769_RAN	Shorter prophase	1717	706.0	968.0	1.0057672634826922	0.3925958949542944	1.0	0.761756876663709	0.8864702199498484	48.78618890548067	48.83646178829912	22.135943621178654	7.958013241216529	7.0710678118654755	43.639431710323635	44.86919829081862	8.137785110268887	156.01199999999994	0.9684151156232375	1	0.003662165254354477	0.022598611190915108	706.284204521038	967.174117745731	706.0739662201514	967.4100174723354	710.0	967.0	66.0	696.0	969.0	1.0042090383156452	0.35816201950787907	1.0	0.8148148148148148	0.9495574851941964	9.57024929882594	8.94427190999916	4.242640687119285	1.9174869713494063	2.0	8.0
19	51	idr0002-chrCondensation-t170/plate1_1_013_[Well_26,_Field_1_(Spot_26)]__179765__0__0__1344__1024.tiff	idr0002-chrCondensation-t170/CP-output/plate1_1_013_[Well_26,_Field_1_(Spot_26)]__179765__0__0__1344__1024_combinedMask.tiff	plate1_1	26	RAN	s11769_RAN	Shorter prophase	995	327.0	997.0	1.1494794344662833	0.762997642725714	1.0	0.6402831402831403	0.5818042026239406	45.32008090061856	45.48626166217664	12.206555615733702	5.084645983117625	4.47213595499958	31.615429947493556	29.29495768721161	-33.351045389817266	146.598	0.8754949406071272	0	0.0009765774011611938	0.0117494473233819	331.84369148661267	995.181021331791	331.9175879396985	995.0281407035176	321.0	1004.0	nan	nan	nan	nan	nan	nan	nan	nan	nan	nan	nan	nan	nan	nan
24	1	idr0002-chrCondensation-t170/plate1_1_013_[Well_30,_Field_1_(Spot_30)]__179715__0__0__1344__1024.tiff	idr0002-chrCondensation-t170/CP-output/plate1_1_013_[Well_30,_Field_1_(Spot_30)]__179715__0__0__1344__1024_combinedMask.tiff	plate1_1	30	SMC2	s20794_SMC2	Shorter prophase	2054	229.0	208.0	1.101578874541749	0.7666196449767767	1.0	0.7227304714989444	0.8397065915224815	63.82350062248184	63.28506932918696	20.248456731316587	8.113598755956732	7.211102550927978	40.215764226329114	40.98116467154572	32.85457639481448	175.3239999999998	0.9709288584259038	2	0.003921568393707275	0.01895170472562313	228.77732512938067	207.75396687588625	227.6937682570594	207.5111976630964	230.0	211.0	87.5	228.0	211.5	0.9963862412450639	0.454594244169613	1.0	0.8323076923076923	0.9542334098737593	10.292063059026027	9.71110255092798	4.576491222541475	2.0115977513670904	1.618033988749895	8.0
24	2	idr0002-chrCondensation-t170/plate1_1_013_[Well_30,_Field_1_(Spot_30)]__179715__0__0__1344__1024.tiff	idr0002-chrCondensation-t170/CP-output/plate1_1_013_[Well_30,_Field_1_(Spot_30)]__179715__0__0__1344__1024_combinedMask.tiff	plate1_1	30	SMC2	s20794_SMC2	Shorter prophase	1580	979.0	240.0	1.0770909655007364	0.7246030427867158	1.0	0.7559808612440191	0.7424764796804604	54.1778742285384	54.230987451824994	18.601075237738275	6.975328102050232	6.082762530298219	37.0	37.337574609804044	-8.306075554476529	163.52799999999996	0.9410363311494937	3	0.00082398671656847	0.010711833834648132	982.3986767323702	239.86127327450055	982.5272151898735	239.8132911392405	962.0	247.0	20.666666666666668	983.0	246.66666666666666	1.098364476141686	0.6414780979145619	1.0	0.7055555555555556	0.8919578820032598	5.615522887901329	4.790543630537082	2.05409255338946	1.2589219546798673	1.1380711874576983	3.3416407864998736
24	3	idr0002-chrCondensation-t170/plate1_1_013_[Well_30,_Field_1_(Spot_30)]__179715__0__0__1344__1024.tiff	idr0002-chrCondensation-t170/CP-output/plate1_1_013_[Well_30,_Field_1_(Spot_30)]__179715__0__0__1344__1024_combinedMask.tiff	plate1_1	30	SMC2	s20794_SMC2	Shorter prophase	1494	165.0	287.0	1.212231812507037	0.8411534002380306	1.0	0.6587301587301587	0.7689501285535222	59.6989900888249	56.60388679233962	15.231546211727817	6.4694771899759	5.830951894845301	30.786939056008087	32.28501057073795	26.662822471527235	156.25399999999993	0.9564660691421256	2	0.0022735940292477608	0.015442130155861378	172.06502253340412	289.21827305519565	171.9558232931727	288.9839357429719	177.0	292.0	31.5	165.0	282.5	1.086034495855554	0.7505722010305549	1.0	0.6814123376623377	0.8260190354814415	7.443782834888338	6.82771344829244	2.5098824189185422	1.3879116295972251	1.2071067811865475	4.060660171779821
24	4	idr0002-chrCondensation-t170/plate1_1_013_[Well_30,_Field_1_(Spot_30)]__179715__0__0__1344__1024.tiff	idr0002-chrCondensation-t170/CP-output/plate1_1_013_[Well_30,_Field_1_(Spot_30)]__179715__0__0__1344__1024_combinedMask.tiff	plate1_1	30	SMC2	s20794_SMC2	Shorter prophase	3485	931.0	301.0	1.0361292260073274	0.6213775595274057	1.0	0.7543290043290043	0.8758979500108518	75.39794144513938	76.53103945458993	29.427877939124322	10.883415454145322	9.848857801796104	59.0	59.07513773751887	-85.22773525767883	223.60399999999953	0.9767376681614348	10	0.0016784928739070892	0.014877546578645706	932.0132610797424	296.23191805886455	931.5601147776183	296.32682926829267	942.0	295.0	27.5	930.9	293.1	0.9812892266521581	0.4874936356264234	1.0	0.8027513227513227	0.8632456508902442	6.1082923343574995	5.456545686408009	2.372134935173836	1.3620819735570926	1.1449747468305833	3.9252134563726004
24	5	idr0002-chrCondensation-t170/plate1_1_013_[Well_30,_Field_1_(Spot_30)]__179715__0__0__1344__1024.tiff	idr0002-chrCondensation-t170/CP-output/plate1_1_013_[Well_30,_Field_1_(Spot_30)]__179715__0__0__1344__1024_combinedMask.tiff	plate1_1	30	SMC2	s20794_SMC2	Shorter prophase	4031	1095.0	305.0	1.156231456638928	0.8041320774739312	1.0	0.6643045484508899	0.8021297014228665	93.52403664867974	90.60353193998566	26.40075756488817	10.75673022913189	9.848857801796104	54.185317648313635	55.5954264761407	-53.7965528343887	251.29799999999938	0.9727316602316602	5	0.0025177374482154846	0.016647592186927795	1099.0902065012192	304.22711606815415	1098.8769536095263	304.1843215083106	1096.0	307.0	49.0	1097.6	311.4	0.9818242452096386	0.49761444924306275	1.0	0.8124603174603173	0.8400505194715923	7.360947973951724	6.7268181549237385	2.963467559961189	1.5425646890345028	1.3300563079745769	5.0618363079627695
24	6	idr0002-chrCondensation-t170/plate1_1_013_[Well_30,_Field_1_(Spot_30)]__179715__0__0__1344__1024.tiff	idr0002-chrCondensation-t170/CP-output/plate1_1_013_[Well_30,_Field_1_(Spot_30)]__179715__0__0__1344__1024_combinedMask.tiff	plate1_1	30	SMC2	s20794_SMC2	Shorter prophase	1429	163.0	368.0	1.091512287973676	0.7322533467760023	1.0	0.7217171717171718	0.8250745346925258	52.06940840377668	50.99019513592785	17.0	6.7590856175191805	6.082762530298219	35.402343687481384	35.46095058926212	-48.20807405091322	147.528	0.9584171696847752	2	0.002014191821217537	0.01576256938278675	165.90631462660104	366.34347117076754	166.18124562631212	366.66480055983203	163.0	360.0	29.5	161.5	374.0	1.0875128293454193	0.6993000768467892	1.0	0.7150000000000001	0.8542844613903904	7.2208819776565285	6.307886552931954	2.5	1.395143528959247	1.2071067811865475	4.414213562373095
24	7	idr0002-chrCondensation-t170/plate1_1_013_[Well_30,_Field_1_(Spot_30)]__179715__0__0__1344__1024.tiff	idr0002-chrCondensation-t170/CP-output/plate1_1_013_[Well_30,_Field_1_(Spot_30)]__179715__0__0__1344__1024_combinedMask.tiff	plate1_1	30	SMC2	s20794_SMC2	Shorter prophase	4084	971.0	439.0	1.0008422074101666	0.2465230831220256	1.0	0.7879606405556627	0.8957466394376624	73.17576551139156	73.23933369440222	35.11409973215888	12.214923240496775	10.770329614269007	70.0	70.91733599808147	70.36230344874218	239.3619999999995	0.9773842287902357	0	0.011520562693476677	0.02386511117219925	972.4590373403179	439.5201477083267	971.438540646425	439.56390793339864	964.0	433.0	nan	nan	nan	nan	nan	nan	nan	nan	nan	nan	nan	nan	nan	nan
24	8	idr0002-chrCondensation-t170/plate1_1_013_[Well_30,_Field_1_(Spot_30)]__179715__0__0__1344__1024.tiff	idr0002-chrCondensation-t170/CP-output/plate1_1_013_[Well_30,_Field_1_(Spot_30)]__179715__0__0__1344__1024_combinedMask.tiff	plate1_1	30	SMC2	s20794_SMC2	Shorter prophase	4841	1103.0	448.0	1.02294082829036	0.5735051747970049	1.0	0.7696343402225755	0.8652377861460312	86.75482318382362	85.90692637965812	34.828149534535996	12.889501333952548	11.40175425099138	70.01545817576033	71.06971924375148	22.618521770146344	265.15799999999945	0.975319834793996	1	0.010910200886428356	0.022705424576997757	1098.8825118873715	448.9728640464172	1100.7289816153686	448.57901260070236	1077.0	448.0	6.0	1087.0	450.0	0.9599310885968811	0.7819384787268616	1.0	1.0	0.7539822368615503	3.352821357901627	2.23606797749979	1.0	1.0	1.0	1.0
24	9	idr0002-chrCondensation-t170/plate1_1_013_[Well_30,_Field_1_(Spot_30)]__179715__0__0__1344__1024.tiff	idr0002-chrCondensation-t170/CP-output/plate1_1_013_[Well_30,_Field_1_(Spot_30)]__179715__0__0__1344__1024_combinedMask.tiff	plate1_1	30	SMC2	s20794_SMC2	Shorter prophase	3165	1116.0	675.0	1.0181496604161895	0.5452446901577814	1.0	0.7630183220829315	0.882503265938482	69.35028852755391	69.28924880528002	29.0	10.55940493520436	9.433981132056603	58.12264084941723	58.13474764337072	27.80917495449242	212.29199999999963	0.9757977493448434	3	0.002182040363550186	0.015381094068288803	1114.5080042638747	674.9441599858972	1115.2616113744075	675.6255924170616	1098.0	667.0	39.333333333333336	1113.3333333333333	676.3333333333334	1.069881836087002	0.672825178979012	1.0	0.6876767676767677	0.8559497408633588	7.351501334531324	6.7346240796535595	2.8834271799576285	1.463676120167096	1.3333333333333333	4.77851130197758
24	10	idr0002-chrCondensation-t170/plate1_1_013_[Well_30,_Field_1_(Spot_30)]__179715__0__0__1344__1024.tiff	idr0002-chrCondensation-t170/CP-output/plate1_1_013_[Well_30,_Field_1_(Spot_30)]__179715__0__0__1344__1024_combinedMask.tiff	plate1_1	30	SMC2	s20794_SMC2	Shorter prophase	2070	233.0	710.0	1.1313625337490967	0.7674411222397446	1.0	0.6600765306122449	0.6441883008360952	64.95903669133249	63.41135544995076	18.788294228055936	7.234017632622388	6.708203932499369	41.64754913105756	41.646500595735674	40.59192000651839	200.94799999999967	0.9499770536943553	1	0.0009155413135886192	0.011261158622801304	229.12241659651457	708.4219816614875	229.03333333333333	708.1932367149758	231.0	714.0	82.0	223.0	708.0	1.0437484740775544	0.6167200187033626	1.0	0.7454545454545455	0.9021798303356826	11.675965227117278	10.816653826391969	4.242640687119285	1.9852999441124328	2.0	8.221921916437786
24	11	idr0002-chrCondensation-t170/plate1_1_013_[Well_30,_Field_1_(Spot_30)]__179715__0__0__1344__1024.tiff	idr0002-chrCondensation-t170/CP-output/plate1_1_013_[Well_30,_Field_1_(Spot_30)]__179715__0__0__1344__1024_combinedMask.tiff	plate1_1	30	SMC2	s20794_SMC2	Shorter prophase	1999	127.0	715.0	1.124426550270174	0.7517867056942277	1.0	0.7014035087719298	0.5465091077029882	63.11220696096021	62.96824596572466	18.35755975068582	6.644797506369833	6.0	43.1335136523794	41.61659073705426	55.942013059932535	214.39399999999966	0.9280408542246984	2	0.0010223546996712685	0.01120012253522873	130.4913336570226	722.7897832981532	130.66433216608303	723.0335167583792	123.0	719.0	28.0	129.5	737.0	1.0580525295166403	0.6530298308407241	1.0	0.7083333333333333	0.9692802495573465	6.957139704005371	6.332637348207511	2.618033988749895	1.3863527436036236	1.2071067811865475	4.267766952966369
24	12	idr0002-chrCondensation-t170/plate1_1_013_[Well_30,_Field_1_(Spot_30)]__179715__0__0__1344__1024.tiff	idr0002-chrCondensation-t170/CP-output/plate1_1_013_[Well_30,_Field_1_(Spot_30)]__179715__0__0__1344__1024_combinedMask.tiff	plate1_1	30	SMC2	s20794_SMC2	Shorter prophase	2193	1021.0	750.0	1.0160831514261723	0.5196382308548362	1.0	0.7543859649122807	0.8881234530234667	57.22954580183121	57.38466694161429	24.596747752497688	8.865661924015438	8.0	49.193495504995376	48.89614522708268	-67.18346764366693	176.1519999999998	0.9690676093680954	3	0.00241092499345541	0.016983291134238243	1020.786802529375	750.7597296145811	1020.4974920200639	750.1153670770634	1030.0	758.0	12.666666666666666	1017.3333333333334	744.3333333333334	1.0095661020052127	0.6476594086182899	1.0	0.8277777777777778	0.8966061441961776	4.432741755325928	3.646879588852188	1.74535599249993	1.1472931719960358	1.0	2.3333333333333335
24	13	idr0002-chrCondensation-t170/plate1_1_013_[Well_30,_Field_1_(Spot_30)]__179715__0__0__1344__1024.tiff	idr0002-chrCondensation-t170/CP-output/plate1_1_013_[Well_30,_Field_1_(Spot_30)]__179715__0__0__1344__1024_combinedMask.tiff	plate1_1	30	SMC2	s20794_SMC2	Shorter prophase	2144	1209.0	784.0	1.07808017452217	0.7269262080597475	1.0	0.7914359542266519	0.8095826155859238	63.194333932391935	63.60031446463138	21.37755832643195	8.327478970680659	7.615773105863909	42.0	43.39653368927132	-7.78887760433089	182.42599999999987	0.9694777300474791	2	0.0009002815932035446	0.011383230797946453	1209.4061037135884	783.783199924289	1209.6590485074628	783.8185634328358	1194.0	793.0	63.5	1211.0	788.5	1.007598107665209	0.39665358338117085	1.0	0.7438271604938271	0.96422538668677	9.529982447763828	9.015418362911333	4.123105625617661	1.8820264404856837	1.4142135623730951	7.7719886701026155
24	14	idr0002-chrCondensation-t170/plate1_1_013_[Well_30,_Field_1_(Spot_30)]__179715__0__0__1344__1024.tiff	idr0002-chrCondensation-t170/CP-output/plate1_1_013_[Well_30,_Field_1_(Spot_30)]__179715__0__0__1344__1024_combinedMask.tiff	plate1_1	30	SMC2	s20794_SMC2	Shorter prophase	3269	305.0	819.0	1.150357344267066	0.8029597272689374	1.0	0.7225906277630415	0.8063778247050674	83.96054520888019	82.46211251235322	24.351591323771842	9.769635163388658	8.94427190999916	49.040507109731415	50.04327953998904	-67.70011632716671	225.70599999999962	0.9674459899378514	4	0.0009613176807761192	0.012176699936389923	309.7476486872973	809.1955474350744	309.3851330682166	809.3710614866932	322.0	783.0	41.25	309.75	812.75	1.0162390288006573	0.5085637260282413	1.0	0.7443813131313132	0.8664364935716882	7.557747745796013	7.050673906731545	3.1786941605297163	1.5532816877431337	1.2588834764831844	5.371320343559642
24	15	idr0002-chrCondensation-t170/plate1_1_013_[Well_30,_Field_1_(Spot_30)]__179715__0__0__1344__1024.tiff	idr0002-chrCondensation-t170/CP-output/plate1_1_013_[Well_30,_Field_1_(Spot_30)]__179715__0__0__1344__1024_combinedMask.tiff	plate1_1	30	SMC2	s20794_SMC2	Shorter prophase	1081	216.0	835.0	1.1259180683322376	0.7589238588948451	1.0	0.7121212121212122	0.7981676569639404	46.64613509169847	45.89117562233506	15.231546211727817	5.774785960565831	5.0990195135927845	30.41052449399714	30.37500102264069	-77.59382826306194	130.45800000000006	0.943692710606722	0	0.004867628216743469	0.01756313443183899	214.46728506562906	840.3988841512199	214.28769657724328	840.6947271045328	213.0	840.0	nan	nan	nan	nan	nan	nan	nan	nan	nan	nan	nan	nan	nan	nan
24	16	idr0002-chrCondensation-t170/plate1_1_013_[Well_30,_Field_1_(Spot_30)]__179715__0__0__1344__1024.tiff	idr0002-chrCondensation-t170/CP-output/plate1_1_013_[Well_30,_Field_1_(Spot_30)]__179715__0__0__1344__1024_combinedMask.tiff	plate1_1	30	SMC2	s20794_SMC2	Shorter prophase	1225	166.0	874.0	1.1605590246462447	0.7859955169779892	1.0	0.6628787878787878	0.7454738546966072	51.161414469658666	48.82622246293481	14.212670403551895	5.9181759492002675	5.385164807134504	32.27416796461559	31.629633581611515	-50.808576396620005	143.70000000000002	0.9189797449362342	0	0.003334096632897854	0.015922789461910725	165.42045731155554	870.8474290233651	165.48489795918368	870.9551020408163	170.0	867.0	nan	nan	nan	nan	nan	nan	nan	nan	nan	nan	nan	nan	nan	nan
24	17	idr0002-chrCondensation-t170/plate1_1_013_[Well_30,_Field_1_(Spot_30)]__179715__0__0__1344__1024.tiff	idr0002-chrCondensation-t170/CP-output/plate1_1_013_[Well_30,_Field_1_(Spot_30)]__179715__0__0__1344__1024_combinedMask.tiff	plate1_1	30	SMC2	s20794_SMC2	Shorter prophase	2104	1221.0	887.0	1.0627300006624583	0.6691260609650121	1.0	0.7277758561051539	0.6454466220114367	60.52012792158137	59.665735560705194	20.248456731316587	7.645832343113658	7.0	43.57609900500941	44.97546759081282	74.73007588610352	202.39399999999975	0.9303559584346672	4	0.0007171742618083954	0.010559243150055408	1220.499464535986	880.7476274148873	1220.5118821292776	880.4719581749049	1216.0	898.0	34.25	1223.0	881.25	1.072998756368487	0.6581648404586465	1.0	0.7198412698412698	0.8481622137870892	7.569929508807512	6.72733733586524	2.8617926321069422	1.472043142728761	1.2071067811865475	4.548097038856279
24	18	idr0002-chrCondensation-t170/plate1_1_013_[Well_30,_Field_1_(Spot_30)]__179715__0__0__1344__1024.tiff	idr0002-chrCondensation-t170/CP-output/plate1_1_013_[Well_30,_Field_1_(Spot_30)]__179715__0__0__1344__1024_combinedMask.tiff	plate1_1	30	SMC2	s20794_SMC2	Shorter prophase	1266	777.0	909.0	1.0407416589467673	0.638308645795542	1.0	0.7377622377622378	0.8608673954287989	45.8905568788956	44.94441010848846	17.46424919657298	6.670232550411555	6.0	34.53618065856027	35.325657444694706	-57.16314392854059	135.94200000000006	0.9627376425855513	0	0.0011596856638789177	0.012893873266875744	778.6304901458913	908.7197516765139	778.6184834123222	908.5055292259084	776.0	924.0	nan	nan	nan	nan	nan	nan	nan	nan	nan	nan	nan	nan	nan	nan
24	19	idr0002-chrCondensation-t170/plate1_1_013_[Well_30,_Field_1_(Spot_30)]__179715__0__0__1344__1024.tiff	idr0002-chrCondensation-t170/CP-output/plate1_1_013_[Well_30,_Field_1_(Spot_30)]__179715__0__0__1344__1024_combinedMask.tiff	plate1_1	30	SMC2	s20794_SMC2	Shorter prophase	3280	428.0	914.0	1.0417892018180601	0.6261837498166735	1.0	0.7545433632390154	0.8649839874944794	73.48572386733791	74.43117626371358	28.635642126552707	10.429027654455227	9.219544457292887	57.55669582421096	57.29501973218936	53.99753240621879	218.29199999999958	0.9681227863046045	3	0.0013122763484716415	0.014618143439292908	429.1243170514098	917.7905050486108	428.9844512195122	917.8753048780488	434.0	922.0	43.333333333333336	422.0	921.3333333333334	1.2086014444578244	0.79279355602669	1.0	0.6454545454545455	0.7970668487055711	9.209354001218646	8.518115926380135	2.6309740756640565	1.4649681040092126	1.3333333333333333	4.591278225367113
24	20	idr0002-chrCondensation-t170/plate1_1_013_[Well_30,_Field_1_(Spot_30)]__179715__0__0__1344__1024.tiff	idr0002-chrCondensation-t170/CP-output/plate1_1_013_[Well_30,_Field_1_(Spot_30)]__179715__0__0__1344__1024_combinedMask.tiff	plate1_1	30	SMC2	s20794_SMC2	Shorter prophase	1618	109.0	924.0	1.159844372981321	0.5777273286502799	1.0	0.5469912102772143	0.2537719699564809	53.523621719235535	57.87054518492115	15.524174696260024	5.047671825187123	4.242640687119285	47.20670712707979	43.687576602737295	-85.59746696466944	283.05599999999936	0.7786333012512032	1	0.0006256205961108208	0.010101472958922386	105.91962935677593	929.3025101339839	105.663782447466	929.4647713226205	111.0	923.0	6.0	104.0	932.0	0.9890199094634536	0.6656358966815917	1.0	0.6666666666666666	0.6859731069476107	3.214126480282581	2.23606797749979	1.4142135623730951	1.0690355937288492	1.0	1.4142135623730951
24	21	idr0002-chrCondensation-t170/plate1_1_013_[Well_30,_Field_1_(Spot_30)]__179715__0__0__1344__1024.tiff	idr0002-chrCondensation-t170/CP-output/plate1_1_013_[Well_30,_Field_1_(Spot_30)]__179715__0__0__1344__1024_combinedMask.tiff	plate1_1	30	SMC2	s20794_SMC2	Shorter prophase	747	1312.0	933.0	1.021436004020545	0.3631596988859514	1.0	0.7087286527514232	0.7454540831204474	32.267936534737466	36.24913792078372	13.152946437965905	5.0364883589263965	4.47213595499958	30.0	30.06490476992296	52.86642569198528	112.21600000000005	0.9027190332326284	0	0.0005188062787055969	0.010269321501255035	1311.3945807540308	931.1588124284083	1311.5957161981257	931.0414993306559	1304.0	936.0	nan	nan	nan	nan	nan	nan	nan	nan	nan	nan	nan	nan	nan	nan
24	22	idr0002-chrCondensation-t170/plate1_1_013_[Well_30,_Field_1_(Spot_30)]__179715__0__0__1344__1024.tiff	idr0002-chrCondensation-t170/CP-output/plate1_1_013_[Well_30,_Field_1_(Spot_30)]__179715__0__0__1344__1024_combinedMask.tiff	plate1_1	30	SMC2	s20794_SMC2	Shorter prophase	1078	1288.0	951.0	1.0854492527416892	0.6400629901310669	1.0	0.6333725029377203	0.5899875439404052	43.28287623097608	46.09772228646444	15.033296378372908	5.516805153135057	5.0	34.60148513752882	33.255204987470115	67.1323958585981	151.528	0.8865131578947368	1	0.0005951011553406715	0.01033035758882761	1286.420371625155	948.0604083862796	1286.1725417439702	947.9777365491651	1291.0	959.0	19.0	1278.0	945.0	1.0461288264760296	0.6979307466304445	1.0	0.76	0.8786951985001342	5.877370991868784	5.0	2.23606797749979	1.2575222224732723	1.0	3.5355339059327378
24	23	idr0002-chrCondensation-t170/plate1_1_013_[Well_30,_Field_1_(Spot_30)]__179715__0__0__1344__1024.tiff	idr0002-chrCondensation-t170/CP-output/plate1_1_013_[Well_30,_Field_1_(Spot_30)]__179715__0__0__1344__1024_combinedMask.tiff	plate1_1	30	SMC2	s20794_SMC2	Shorter prophase	3067	1032.0	959.0	1.0911000966939461	0.7483731431014425	1.0	0.7058688147295742	0.7919483792876102	76.84593444719346	78.77182237323191	25.0	9.819711657870567	8.94427190999916	49.647759264643554	50.970213850227566	15.971328127609445	220.60399999999953	0.9665931295304128	0	0.002563515678048134	0.01766994781792164	1030.4683014300822	958.4314631615696	1028.6432996413432	957.2986631887838	1054.0	970.0	nan	nan	nan	nan	nan	nan	nan	nan	nan	nan	nan	nan	nan	nan
24	24	idr0002-chrCondensation-t170/plate1_1_013_[Well_30,_Field_1_(Spot_30)]__179715__0__0__1344__1024.tiff	idr0002-chrCondensation-t170/CP-output/plate1_1_013_[Well_30,_Field_1_(Spot_30)]__179715__0__0__1344__1024_combinedMask.tiff	plate1_1	30	SMC2	s20794_SMC2	Shorter prophase	1286	826.0	965.0	1.0320748226071415	0.6018010682036056	1.0	0.7841463414634147	0.8861357257659819	45.41743923681026	45.60701700396552	17.88854381999832	6.7493165642253805	6.0	35.65350492999396	36.27245734231748	-52.283491666605656	135.04400000000004	0.969103240391861	1	0.0010376134887337685	0.012481880374252796	824.4361275171352	966.9668668904174	824.2978227060653	966.9634525660964	814.0	977.0	12.0	817.0	965.0	1.0108365251133824	0.6402135351159168	1.0	0.75	0.7617332535833882	4.502026818333369	3.605551275463989	2.0	1.1523689270621826	1.0	2.6832815729997477
24	25	idr0002-chrCondensation-t170/plate1_1_013_[Well_30,_Field_1_(Spot_30)]__179715__0__0__1344__1024.tiff	idr0002-chrCondensation-t170/CP-output/plate1_1_013_[Well_30,_Field_1_(Spot_30)]__179715__0__0__1344__1024_combinedMask.tiff	plate1_1	30	SMC2	s20794_SMC2	Shorter prophase	2396	423.0	976.0	1.0149144348529395	0.42188416293344716	1.0	0.725181598062954	0.849876674990601	58.251493308115876	58.215118311311535	24.041630560342615	8.981979423469216	8.0	53.74011537017761	52.81370132743121	26.852543690146963	188.22199999999972	0.9515488482922955	0	0.001281757839024067	0.011657892726361752	423.02491487191594	972.417115838383	422.67988313856426	973.0225375626044	429.0	972.0	nan	nan	nan	nan	nan	nan	nan	nan	nan	nan	nan	nan	nan	nan
24	26	idr0002-chrCondensation-t170/plate1_1_013_[Well_30,_Field_1_(Spot_30)]__179715__0__0__1344__1024.tiff	idr0002-chrCondensation-t170/CP-output/plate1_1_013_[Well_30,_Field_1_(Spot_30)]__179715__0__0__1344__1024_combinedMask.tiff	plate1_1	30	SMC2	s20794_SMC2	Shorter prophase	1758	296.0	998.0	1.0280640643344339	0.6040279675711502	1.0	0.7480851063829788	0.8691814222367822	53.02486563173755	53.009433122794285	21.02379604162864	7.879947992265819	7.0710678118654755	41.59086438149609	42.25886234319121	-36.18555372655434	159.42599999999993	0.9672627235213204	2	0.0014496073126792908	0.012741283513605595	295.4813053035858	998.3257389554554	295.54266211604096	998.4744027303755	299.0	997.0	11.0	297.5	1005.5	0.9516029737470523	0.2591619630664035	1.0	0.90625	0.9168009413282304	3.877846013642991	3.2169892001050897	2.0	1.1418109665986051	1.0	2.414213562373095
24	27	idr0002-chrCondensation-t170/plate1_1_013_[Well_30,_Field_1_(Spot_30)]__179715__0__0__1344__1024.tiff	idr0002-chrCondensation-t170/CP-output/plate1_1_013_[Well_30,_Field_1_(Spot_30)]__179715__0__0__1344__1024_combinedMask.tiff	plate1_1	30	SMC2	s20794_SMC2	Shorter prophase	655	1211.0	986.0	1.0743579425657293	0.5943227535399334	1.0	0.6064814814814815	0.7593340933872939	33.008956805234746	35.22782990761707	12.806248474865697	4.67160979010417	4.123105625617661	26.16295090390226	26.546681931699947	-80.17240128410702	104.11400000000006	0.9499637418419145	0	0.0008773934096097946	0.010856794193387032	1211.2270320442694	988.0897925239026	1210.914503816794	987.9725190839695	1212.0	990.0	nan	nan	nan	nan	nan	nan	nan	nan	nan	nan	nan	nan	nan	nan
32	1	idr0002-chrCondensation-t170/plate1_1_013_[Well_38,_Field_1_(Spot_38)]__179754__0__0__1344__1024.tiff	idr0002-chrCondensation-t170/CP-output/plate1_1_013_[Well_38,_Field_1_(Spot_38)]__179754__0__0__1344__1024_combinedMask.tiff	plate1_1	38	Neg. ctrl	Neg. ctrl		2338	95.0	42.0	1.0514886578827727	0.6810883908877656	1.0	0.7731481481481481	0.8686477159935917	63.785963414220575	63.150613615387776	23.345235059857504	8.93833282240434	8.0	46.3243043819396	46.70415923889087	76.21992250037856	183.90999999999974	0.9731529656607703	3	0.0019226372241973877	0.0160982683300972	93.37449583630065	38.35957109880206	93.50898203592814	38.16082121471343	88.0	48.0	33.333333333333336	93.66666666666667	34.0	1.0862509607306123	0.6992869226091775	1.0	0.6616108171663727	0.9067694200704794	7.732233427069524	6.879124161650467	2.692562410154523	1.4419995792588296	1.1380711874576983	4.478342947514801
32	2	idr0002-chrCondensation-t170/plate1_1_013_[Well_38,_Field_1_(Spot_38)]__179754__0__0__1344__1024.tiff	idr0002-chrCondensation-t170/CP-output/plate1_1_013_[Well_38,_Field_1_(Spot_38)]__179754__0__0__1344__1024_combinedMask.tiff	plate1_1	38	Neg. ctrl	Neg. ctrl		2562	209.0	47.0	1.092001811373986	0.7498514280091139	1.0	0.7689075630252101	0.8489606848312189	70.32749286853196	69.3757882838098	23.0	9.046137012504337	8.06225774829855	45.571526690948374	46.529109140829064	75.13982928624218	194.73799999999972	0.9735892076762303	6	0.0014496073126792908	0.013138017617166042	207.7038445203584	40.61061027822932	207.5023419203747	40.8384074941452	202.0	18.0	49.0	207.66666666666666	41.0	1.153591454531483	0.7680844274400861	1.0	0.6431697931697932	0.7674544591744666	9.968069392221855	9.234622986192319	3.0276957622167564	1.5628064699459918	1.2761423749153968	5.634575253297858
32	3	idr0002-chrCondensation-t170/plate1_1_013_[Well_38,_Field_1_(Spot_38)]__179754__0__0__1344__1024.tiff	idr0002-chrCondensation-t170/CP-output/plate1_1_013_[Well_38,_Field_1_(Spot_38)]__179754__0__0__1344__1024_combinedMask.tiff	plate1_1	38	Neg. ctrl	Neg. ctrl		2598	301.0	86.0	1.0796905799009524	0.7163649590920939	1.0	0.7289562289562289	0.8343750459442087	69.24742811206723	67.4166151627327	23.323807579381203	9.102729421510531	8.06225774829855	46.91292064979333	48.315714864938954	-66.38887685836949	197.8079999999997	0.9699458652230722	4	0.00161745585501194	0.013305867090821266	301.94348658844126	80.18086021265917	302.21131639722864	80.17205542725173	298.0	80.0	70.25	305.0	76.5	1.048657454511186	0.6005569639772917	1.0	0.8125076312576314	0.837914654112552	10.02356618153664	9.460547974095576	3.9425824035672523	1.815750010221711	1.5	6.790362141694601
32	4	idr0002-chrCondensation-t170/plate1_1_013_[Well_38,_Field_1_(Spot_38)]__179754__0__0__1344__1024.tiff	idr0002-chrCondensation-t170/CP-output/plate1_1_013_[Well_38,_Field_1_(Spot_38)]__179754__0__0__1344__1024_combinedMask.tiff	plate1_1	38	Neg. ctrl	Neg. ctrl		2170	726.0	98.0	1.01488856304198	0.5222765177698659	1.0	0.7725169099323602	0.889583255907171	56.941014722419986	57.42821606144492	24.166091947189145	8.837016742697484	8.0	47.8518547184955	48.557941882019705	47.105333369273325	175.08199999999982	0.9711344819870217	3	0.0035248342901468277	0.021515220403671265	725.6730410048781	97.69771883730009	725.4534562211982	97.64147465437787	713.0	94.0	56.666666666666664	723.3333333333334	96.0	1.0352086888017562	0.6130596310769447	1.0	0.7332548403976976	0.8740812559172914	8.883519416235544	8.31974423506476	3.606377303220254	1.715010839340125	1.4714045207910316	6.3639610306789285
32	5	idr0002-chrCondensation-t170/plate1_1_013_[Well_38,_Field_1_(Spot_38)]__179754__0__0__1344__1024.tiff	idr0002-chrCondensation-t170/CP-output/plate1_1_013_[Well_38,_Field_1_(Spot_38)]__179754__0__0__1344__1024_combinedMask.tiff	plate1_1	38	Neg. ctrl	Neg. ctrl		2670	1070.0	117.0	1.0295268891969018	0.6095210976740302	1.0	0.7632933104631218	0.8803667061913034	65.50276646192314	65.49045732013177	26.076809620810597	9.64444631307552	8.54400374531753	52.0	51.92861819475525	-84.7515903033918	195.22199999999967	0.971969421186749	0	0.002197299152612686	0.016998549923300743	1069.598197420786	120.21477257657901	1069.7966292134831	120.06329588014981	1066.0	136.0	nan	nan	nan	nan	nan	nan	nan	nan	nan	nan	nan	nan	nan	nan
32	6	idr0002-chrCondensation-t170/plate1_1_013_[Well_38,_Field_1_(Spot_38)]__179754__0__0__1344__1024.tiff	idr0002-chrCondensation-t170/CP-output/plate1_1_013_[Well_38,_Field_1_(Spot_38)]__179754__0__0__1344__1024_combinedMask.tiff	plate1_1	38	Neg. ctrl	Neg. ctrl		2172	150.0	144.0	1.0577407704027793	0.6987346277314729	1.0	0.7642505277973258	0.8704039399987802	62.16034397582667	61.91122676865643	22.360679774997898	8.605317022512201	7.810249675906654	44.274145954495836	44.468326637656155	28.710234005755066	177.08199999999988	0.9748653500897666	0	0.0022430773824453354	0.016510261222720146	150.96029238788276	143.8394451218735	151.091620626151	144.2794659300184	152.0	143.0	nan	nan	nan	nan	nan	nan	nan	nan	nan	nan	nan	nan	nan	nan
32	7	idr0002-chrCondensation-t170/plate1_1_013_[Well_38,_Field_1_(Spot_38)]__179754__0__0__1344__1024.tiff	idr0002-chrCondensation-t170/CP-output/plate1_1_013_[Well_38,_Field_1_(Spot_38)]__179754__0__0__1344__1024_combinedMask.tiff	plate1_1	38	Neg. ctrl	Neg. ctrl		2354	686.0	170.0	1.1576991029958124	0.796643543341037	1.0	0.6604938271604939	0.7883701573820687	71.22652970523991	71.02112361825881	22.360679774997898	8.281486197212704	7.615773105863909	44.54772721475249	43.052832419285174	-34.76339102075736	193.70599999999973	0.961994278708623	4	0.0024719610810279846	0.019623102620244026	693.0413208757794	164.5082240671681	693.0514018691589	164.55140186915887	700.0	169.0	61.5	691.75	160.75	1.1661273155571317	0.7002960979628668	1.0	0.629563492063492	0.8214861956415611	10.659283871155587	9.990342907875624	3.210404813240945	1.6439816229972142	1.4125703849682212	5.724716318322745
32	8	idr0002-chrCondensation-t170/plate1_1_013_[Well_38,_Field_1_(Spot_38)]__179754__0__0__1344__1024.tiff	idr0002-chrCondensation-t170/CP-output/plate1_1_013_[Well_38,_Field_1_(Spot_38)]__179754__0__0__1344__1024_combinedMask.tiff	plate1_1	38	Neg. ctrl	Neg. ctrl		2042	1206.0	193.0	1.023631291271495	0.4896629618314011	1.0	0.7734848484848484	0.8589682008933474	54.95371005951449	55.54277630799526	23.08679276123039	8.367710364822525	7.447941497572213	46.580821943939256	47.914788154811795	-78.03892919282534	172.83999999999983	0.9661698604211026	1	0.0013733115047216415	0.013275349512696266	1204.5930808063806	192.99763078033004	1204.1601371204702	193.33447600391773	1209.0	194.0	60.0	1207.0	205.0	1.0858275053074067	0.7500271736369507	1.0	0.8571428571428571	0.9521665669792345	10.82598760391192	9.848857801796104	3.605551275463989	1.788356004813527	1.7071067811865475	6.0
32	9	idr0002-chrCondensation-t170/plate1_1_013_[Well_38,_Field_1_(Spot_38)]__179754__0__0__1344__1024.tiff	idr0002-chrCondensation-t170/CP-output/plate1_1_013_[Well_38,_Field_1_(Spot_38)]__179754__0__0__1344__1024_combinedMask.tiff	plate1_1	38	Neg. ctrl	Neg. ctrl		2123	264.0	212.0	1.052058647695524	0.6812527912949613	1.0	0.7862962962962963	0.8786063666322117	60.80832285482477	60.63827174318213	22.135943621178654	8.51076354465872	7.615773105863909	43.89894813157627	44.51462608313988	-13.895471704141617	174.25399999999993	0.9740766230786878	3	0.0018768589943647385	0.014755474403500557	261.3289935175906	212.59321460168525	260.89072067828545	212.62694300518135	278.0	214.0	49.0	261.6666666666667	218.0	1.1087727505596896	0.6591021874237629	1.0	0.7954578754578755	0.9321080702156227	8.55645526880652	7.734669708657106	3.1116958303641913	1.5991792436845056	1.3333333333333333	5.178511301977579
32	10	idr0002-chrCondensation-t170/plate1_1_013_[Well_38,_Field_1_(Spot_38)]__179754__0__0__1344__1024.tiff	idr0002-chrCondensation-t170/CP-output/plate1_1_013_[Well_38,_Field_1_(Spot_38)]__179754__0__0__1344__1024_combinedMask.tiff	plate1_1	38	Neg. ctrl	Neg. ctrl		1616	423.0	236.0	1.2690410294668453	0.866263121708433	1.0	0.6795626576955425	0.7337942121186839	64.5988924101587	63.28506932918696	15.811388300841896	6.567360425206584	6.0	30.99032106965012	32.27283367405947	65.85970110035403	166.35599999999988	0.9679544773884396	1	0.002532998099923134	0.018417639657855034	421.0241047076816	233.60017927094034	421.05445544554453	233.51918316831683	421.0	239.0	58.0	426.0	250.0	1.0368711330956997	0.6524951015946211	1.0	0.8055555555555556	0.9204276814132604	9.944420030641282	9.433981132056603	3.605551275463989	1.7893787218372905	1.4142135623730951	6.708203932499369
32	11	idr0002-chrCondensation-t170/plate1_1_013_[Well_38,_Field_1_(Spot_38)]__179754__0__0__1344__1024.tiff	idr0002-chrCondensation-t170/CP-output/plate1_1_013_[Well_38,_Field_1_(Spot_38)]__179754__0__0__1344__1024_combinedMask.tiff	plate1_1	38	Neg. ctrl	Neg. ctrl		1568	627.0	236.0	1.021997112458153	0.5641338651120814	1.0	0.758220502901354	0.8784281866374264	49.23912070483263	48.877397639399746	20.0	7.510868421533789	6.708203932499369	40.24922359499622	40.655921769851375	-57.576522885901745	149.76999999999998	0.9658145980905449	0	0.008972304873168468	0.019790951162576675	624.9059277633595	236.5147900425496	625.453443877551	237.52423469387756	627.0	233.0	nan	nan	nan	nan	nan	nan	nan	nan	nan	nan	nan	nan	nan	nan
32	12	idr0002-chrCondensation-t170/plate1_1_013_[Well_38,_Field_1_(Spot_38)]__179754__0__0__1344__1024.tiff	idr0002-chrCondensation-t170/CP-output/plate1_1_013_[Well_38,_Field_1_(Spot_38)]__179754__0__0__1344__1024_combinedMask.tiff	plate1_1	38	Neg. ctrl	Neg. ctrl		2110	883.0	249.0	1.0380114610079154	0.6454001723494913	1.0	0.7774502579218865	0.8850921918297102	59.3058475772329	59.22837157984339	22.47220505424423	8.552347232538887	7.615773105863909	45.0	45.30045315099682	11.586028004137054	173.08199999999988	0.9703380087376406	2	0.0019073784351348877	0.016769664362072945	881.9461199505524	249.25293744966422	882.0364928909953	249.21279620853082	886.0	257.0	64.0	883.5	242.5	1.0619573935159394	0.6777927021542567	1.0	0.7467948717948718	0.9096509897749834	9.237733482563968	8.621320343559642	3.3996891847537993	1.7187332005800737	1.5	6.363961030678928
32	13	idr0002-chrCondensation-t170/plate1_1_013_[Well_38,_Field_1_(Spot_38)]__179754__0__0__1344__1024.tiff	idr0002-chrCondensation-t170/CP-output/plate1_1_013_[Well_38,_Field_1_(Spot_38)]__179754__0__0__1344__1024_combinedMask.tiff	plate1_1	38	Neg. ctrl	Neg. ctrl		1582	679.0	260.0	1.063458792926333	0.7019308813746169	1.0	0.7358139534883721	0.8603211451044246	53.287835385982405	52.69724850502159	18.867962264113206	7.3178409730456275	6.555664084966109	37.56594202199647	37.95399797106832	-31.345148849731157	152.012	0.9681762545899636	0	0.01014725025743246	0.02218661829829216	677.3940619145575	262.6499161489472	676.4216182048041	262.2275600505689	674.0	266.0	nan	nan	nan	nan	nan	nan	nan	nan	nan	nan	nan	nan	nan	nan
32	14	idr0002-chrCondensation-t170/plate1_1_013_[Well_38,_Field_1_(Spot_38)]__179754__0__0__1344__1024.tiff	idr0002-chrCondensation-t170/CP-output/plate1_1_013_[Well_38,_Field_1_(Spot_38)]__179754__0__0__1344__1024_combinedMask.tiff	plate1_1	38	Neg. ctrl	Neg. ctrl		2579	1298.0	270.0	1.0235501223655659	0.5746190019316046	1.0	0.7872405372405372	0.8853649030740024	63.39260496636193	63.06346010171025	26.0	9.507676091293666	8.48528137423857	51.0	51.88184183609279	83.7466074766193	191.3239999999997	0.9722902921771913	5	0.0010070949792861938	0.011627375148236752	1296.6882472070772	267.4671916470221	1297.2772392400154	267.49903063202794	1290.0	252.0	20.4	1299.8	273.0	1.1408469817324722	0.7231146238224013	1.0	0.6523829365079366	0.8421992717758805	6.301340845581343	5.503665608645276	1.942955328423773	1.2383041483651696	1.082842712474619	3.0447766449088465
32	15	idr0002-chrCondensation-t170/plate1_1_013_[Well_38,_Field_1_(Spot_38)]__179754__0__0__1344__1024.tiff	idr0002-chrCondensation-t170/CP-output/plate1_1_013_[Well_38,_Field_1_(Spot_38)]__179754__0__0__1344__1024_combinedMask.tiff	plate1_1	38	Neg. ctrl	Neg. ctrl		2010	902.0	319.0	1.0203964119295128	0.5632043944009503	1.0	0.763677811550152	0.8774169914340687	55.67421420252959	55.731499172371095	22.80350850198276	8.446852810843362	7.615773105863909	45.397969225022585	46.004584209060845	8.823570343857586	169.6679999999999	0.9684413394362804	2	0.0023041125386953354	0.01774624176323414	903.5064310894783	318.4059938843975	903.7547263681593	318.3218905472637	915.0	322.0	61.0	901.0	318.0	1.0466661715910892	0.6292058178376247	1.0	0.7441558441558442	0.7558726092032348	9.43447901060506	8.906900009562957	3.5	1.6584357225024973	1.5	6.5
32	16	idr0002-chrCondensation-t170/plate1_1_013_[Well_38,_Field_1_(Spot_38)]__179754__0__0__1344__1024.tiff	idr0002-chrCondensation-t170/CP-output/plate1_1_013_[Well_38,_Field_1_(Spot_38)]__179754__0__0__1344__1024_combinedMask.tiff	plate1_1	38	Neg. ctrl	Neg. ctrl		2079	1222.0	340.0	1.1083315644219134	0.7732374984328277	1.0	0.812109375	0.8344541706783277	64.6397217934967	63.63961030678928	20.0	8.149354572542439	7.280109889280518	39.0	40.9891159512431	-85.07466818404151	176.94199999999975	0.9730868242452609	1	0.0016174567863345146	0.01347371656447649	1222.6421150788708	339.2555284543358	1222.2328042328043	339.46127946127945	1223.0	332.0	15.0	1212.0	346.0	1.0574368161416312	0.7290653358278313	1.0	0.75	0.9758802041882906	5.340408134687974	4.47213595499958	2.0	1.1771236166328256	1.0	2.8284271247461903
32	17	idr0002-chrCondensation-t170/plate1_1_013_[Well_38,_Field_1_(Spot_38)]__179754__0__0__1344__1024.tiff	idr0002-chrCondensation-t170/CP-output/plate1_1_013_[Well_38,_Field_1_(Spot_38)]__179754__0__0__1344__1024_combinedMask.tiff	plate1_1	38	Neg. ctrl	Neg. ctrl		2767	34.0	349.0	1.0121073800909222	0.45405539686696034	1.0	0.7572523262178434	0.8970665137255716	62.99422117317424	63.788713735268246	27.586228448267445	9.924327762474558	8.94427190999916	56.3048353408357	56.12617885051467	-70.427533136713	196.8779999999997	0.9736101337086559	6	0.001098649576306343	0.01190203707665205	34.911509596516666	346.66072932015254	34.98265269244669	346.230213227322	22.0	338.0	23.333333333333332	41.333333333333336	340.3333333333333	1.2344941805381247	0.7613617512494218	1.0	0.6693941580305216	0.7473295932306132	6.86326873532082	5.949304436721796	1.9843523925349598	1.2268306040794006	1.0690355937288492	3.130563921735607
32	18	idr0002-chrCondensation-t170/plate1_1_013_[Well_38,_Field_1_(Spot_38)]__179754__0__0__1344__1024.tiff	idr0002-chrCondensation-t170/CP-output/plate1_1_013_[Well_38,_Field_1_(Spot_38)]__179754__0__0__1344__1024_combinedMask.tiff	plate1_1	38	Neg. ctrl	Neg. ctrl		2626	340.0	427.0	1.0872159459109614	0.7471947022346672	1.0	0.7368125701459035	0.8483867332482612	70.94515287539897	70.2353187506115	23.259406699226016	9.21418796530323	8.246211251235321	46.06300033649567	47.15051778721315	60.59229228165673	197.2219999999997	0.9776619508562919	3	0.0015564197674393654	0.014435035176575184	340.41007006033516	425.2519002761185	340.0041888804265	425.13175932977913	350.0	430.0	6.0	344.6666666666667	433.3333333333333	0.9105406948338471	0.42356822804222377	1.0	0.8518518518518517	0.7762701714698886	2.951522613794164	2.1595695548730247	1.2761423749153968	1.0402707630084953	1.0	1.4714045207910316
32	19	idr0002-chrCondensation-t170/plate1_1_013_[Well_38,_Field_1_(Spot_38)]__179754__0__0__1344__1024.tiff	idr0002-chrCondensation-t170/CP-output/plate1_1_013_[Well_38,_Field_1_(Spot_38)]__179754__0__0__1344__1024_combinedMask.tiff	plate1_1	38	Neg. ctrl	Neg. ctrl		2642	92.0	440.0	1.0942003096799395	0.7408188611340099	1.0	0.7007957559681698	0.8014358062648165	71.154843965602	69.65629906907199	23.345235059857504	9.053970403919791	8.06225774829855	47.12541378362058	47.795054294517655	-34.2840351734888	203.5339999999997	0.9670571010248901	2	0.0017242692410945892	0.0156252384185791	90.47379913249581	438.3997187530774	90.68622255866768	438.24186222558666	81.0	439.0	10.5	89.0	443.0	1.0120582555897784	0.6867184475451773	1.0	0.7083333333333333	0.7676209668794857	4.222566754741967	3.3541019662496847	1.7071067811865475	1.1426058197684008	1.0	2.121320343559643
32	20	idr0002-chrCondensation-t170/plate1_1_013_[Well_38,_Field_1_(Spot_38)]__179754__0__0__1344__1024.tiff	idr0002-chrCondensation-t170/CP-output/plate1_1_013_[Well_38,_Field_1_(Spot_38)]__179754__0__0__1344__1024_combinedMask.tiff	plate1_1	38	Neg. ctrl	Neg. ctrl		2474	846.0	460.0	1.0340295423150307	0.6141164440454	1.0	0.7374068554396424	0.8591877417678805	63.303506326891444	61.91122676865643	24.166091947189145	9.240111060834451	8.154234499766936	47.8518547184955	49.96010389421398	-28.040648152079108	190.2219999999997	0.9743993698306421	1	0.0019989311695098877	0.016601815819740295	848.085612665951	457.3627123200897	848.3395311236864	457.2760711398545	860.0	462.0	66.0	843.0	464.0	1.029320274360493	0.40385692617001867	1.0	0.66	0.8203682104095387	9.779299283300919	9.486832980505138	4.242640687119285	1.8446609911484657	1.4142135623730951	7.7781745930520225
32	21	idr0002-chrCondensation-t170/plate1_1_013_[Well_38,_Field_1_(Spot_38)]__179754__0__0__1344__1024.tiff	idr0002-chrCondensation-t170/CP-output/plate1_1_013_[Well_38,_Field_1_(Spot_38)]__179754__0__0__1344__1024_combinedMask.tiff	plate1_1	38	Neg. ctrl	Neg. ctrl		2048	263.0	467.0	1.0262318758196831	0.5929720583943292	1.0	0.7781155015197568	0.9002125511750316	56.94238947983982	56.293871780150276	22.561028345356956	8.540312934544366	7.615773105863909	45.1239671770236	45.851323743192395	-74.812432196214	169.08199999999982	0.973846885401807	1	0.0015259021893143654	0.01414511352777481	262.11784560090405	469.5242213695888	262.24853515625	469.07763671875	260.0	472.0	36.0	276.0	467.0	1.1244983992401743	0.7697752077541364	1.0	0.6428571428571429	0.8154231244062584	8.6474001174181	7.810249675906654	2.8284271247461903	1.4666995604402489	1.4142135623730951	4.242640687119285
32	22	idr0002-chrCondensation-t170/plate1_1_013_[Well_38,_Field_1_(Spot_38)]__179754__0__0__1344__1024.tiff	idr0002-chrCondensation-t170/CP-output/plate1_1_013_[Well_38,_Field_1_(Spot_38)]__179754__0__0__1344__1024_combinedMask.tiff	plate1_1	38	Neg. ctrl	Neg. ctrl		3198	744.0	502.0	1.0444212889799236	0.6451952355473722	1.0	0.8075757575757576	0.8762823293709991	73.20632623395355	71.449282711585	27.0	10.363372220748984	9.219544457292887	53.56760032779188	55.93093197050603	83.19112755961916	214.15199999999962	0.9748513946044813	10	0.0015106424689292908	0.014480811543762684	745.5884058542075	507.3462467022209	745.4656035021889	507.41307066916823	752.0	512.0	26.9	748.7	507.6	1.1103506512742256	0.6555090593354337	1.0	0.7073612012987013	0.7673754625660117	6.82061528736894	6.158451338189884	2.332690062720235	1.317867312253534	1.082842712474619	4.080910622296568
32	23	idr0002-chrCondensation-t170/plate1_1_013_[Well_38,_Field_1_(Spot_38)]__179754__0__0__1344__1024.tiff	idr0002-chrCondensation-t170/CP-output/plate1_1_013_[Well_38,_Field_1_(Spot_38)]__179754__0__0__1344__1024_combinedMask.tiff	plate1_1	38	Neg. ctrl	Neg. ctrl		2268	175.0	504.0	1.100411935050837	0.7551226144185728	1.0	0.7636363636363637	0.8320023377080168	66.61373245038308	65.76473218982953	21.400934559032695	8.460552057132372	7.615773105863909	42.92880563143094	43.67086954388244	-6.977552272182135	185.08199999999982	0.9710982658959539	6	0.0013275351375341415	0.013092241249978542	167.0996595109079	504.2889531377276	166.75749559082894	504.56922398589063	190.0	504.0	18.666666666666668	161.0	506.6666666666667	1.057680955799487	0.6738983261452937	1.0	0.7405555555555555	0.8775257463879712	5.417643897743777	4.724098655631004	2.0819834654727774	1.2250139122142503	1.0690355937288492	3.11472488643525
32	24	idr0002-chrCondensation-t170/plate1_1_013_[Well_38,_Field_1_(Spot_38)]__179754__0__0__1344__1024.tiff	idr0002-chrCondensation-t170/CP-output/plate1_1_013_[Well_38,_Field_1_(Spot_38)]__179754__0__0__1344__1024_combinedMask.tiff	plate1_1	38	Neg. ctrl	Neg. ctrl		1607	893.0	526.0	1.1214383831248962	0.7862056633951706	1.0	0.684995737425405	0.8307642467181399	57.59474211408237	56.0357029044876	17.4928556845359	7.104809623476827	6.4031242374328485	34.441920701949016	35.59153078520921	-36.495007677788145	155.90999999999994	0.9680722891566265	1	0.002655070275068283	0.01766994781792164	893.1472269559739	525.4219002403959	893.6347230864966	525.2601120099564	894.0	528.0	14.0	897.0	517.0	1.1105484234628644	0.81135789133498	1.0	0.9333333333333333	0.8001524603831899	5.530730281732572	4.47213595499958	2.0	1.1724438258837926	1.0	2.0
32	25	idr0002-chrCondensation-t170/plate1_1_013_[Well_38,_Field_1_(Spot_38)]__179754__0__0__1344__1024.tiff	idr0002-chrCondensation-t170/CP-output/plate1_1_013_[Well_38,_Field_1_(Spot_38)]__179754__0__0__1344__1024_combinedMask.tiff	plate1_1	38	Neg. ctrl	Neg. ctrl		2534	401.0	533.0	1.1822597716966472	0.7838471112479325	1.0	0.6619644723092999	0.7205434049534513	74.1272572351943	73.60027173862879	21.0	8.21985854203152	7.447941497572213	45.533372190733026	46.029607104670205	28.400337931846636	210.2219999999997	0.9249863113706878	1	0.0014801248908042908	0.012481880374252796	410.39483407026177	537.958491094621	409.5753749013418	538.2233622730861	415.0	529.0	11.0	400.0	524.0	1.1707212292866542	0.8413433674587524	1.0	0.7333333333333333	0.6982554824514391	5.138319450017928	4.123105625617661	1.4142135623730951	1.0753115567951081	1.0	2.0
32	26	idr0002-chrCondensation-t170/plate1_1_013_[Well_38,_Field_1_(Spot_38)]__179754__0__0__1344__1024.tiff	idr0002-chrCondensation-t170/CP-output/plate1_1_013_[Well_38,_Field_1_(Spot_38)]__179754__0__0__1344__1024_combinedMask.tiff	plate1_1	38	Neg. ctrl	Neg. ctrl		1691	982.0	588.0	1.0327832761153677	0.6305261286455667	1.0	0.7658514492753623	0.8823879885073537	52.65483669929688	52.630789467763066	20.518284528683193	7.7618133161635186	7.0	40.30508652763321	40.8690005418826	41.47432003049711	155.18399999999997	0.9715598965814424	2	0.0017929356545209885	0.015739681199193	982.8219341902565	588.3031390901454	982.5641632170314	588.3418095801301	985.0	595.0	5.0	984.5	586.5	0.887209036430451	0.33281794834079587	1.0	0.8333333333333333	0.7356856351725294	2.652063240141291	1.8251407699364424	1.2071067811865475	1.0345177968644246	1.0	1.2071067811865475
32	27	idr0002-chrCondensation-t170/plate1_1_013_[Well_38,_Field_1_(Spot_38)]__179754__0__0__1344__1024.tiff	idr0002-chrCondensation-t170/CP-output/plate1_1_013_[Well_38,_Field_1_(Spot_38)]__179754__0__0__1344__1024_combinedMask.tiff	plate1_1	38	Neg. ctrl	Neg. ctrl		2642	501.0	612.0	1.0160065545405312	0.5117311438863361	1.0	0.7598504457865977	0.8838921513722338	62.65579450474635	61.326992425847855	25.942243542145693	9.65991973748139	8.54400374531753	52.32399067349508	53.8304528753563	65.56222870725091	193.8079999999997	0.9718594813316167	6	0.0015259021893143654	0.013305867090821266	501.8254323006937	610.2965292086303	501.22937168811507	609.9780469341408	508.0	618.0	29.0	494.6666666666667	608.5	1.1400394819476232	0.6950566834403316	1.0	0.6318027210884354	0.8088229700664296	7.217016306941724	6.580402935129119	2.387816771200392	1.3538179919873647	1.1380711874576983	4.31335136523794
32	28	idr0002-chrCondensation-t170/plate1_1_013_[Well_38,_Field_1_(Spot_38)]__179754__0__0__1344__1024.tiff	idr0002-chrCondensation-t170/CP-output/plate1_1_013_[Well_38,_Field_1_(Spot_38)]__179754__0__0__1344__1024_combinedMask.tiff	plate1_1	38	Neg. ctrl	Neg. ctrl		377	161.0	618.0	1.2225096439017413	0.6913592831997464	1.0	0.5463768115942029	0.3885578868805288	27.806838832775966	31.78049716414141	8.54400374531753	3.079437536728647	2.8284271247461903	20.506096654409877	20.090750711511937	-24.923863991330414	110.42000000000003	0.7647058823529411	0	0.0003509577363729477	0.009018082171678543	159.5517339347705	618.1326959375696	159.58620689655172	618.1830238726791	157.0	619.0	nan	nan	nan	nan	nan	nan	nan	nan	nan	nan	nan	nan	nan	nan
32	29	idr0002-chrCondensation-t170/plate1_1_013_[Well_38,_Field_1_(Spot_38)]__179754__0__0__1344__1024.tiff	idr0002-chrCondensation-t170/CP-output/plate1_1_013_[Well_38,_Field_1_(Spot_38)]__179754__0__0__1344__1024_combinedMask.tiff	plate1_1	38	Neg. ctrl	Neg. ctrl		2324	1111.0	626.0	1.0311411964761126	0.6139859366937984	1.0	0.7775175644028103	0.8825368332894885	61.26902928620268	60.530983801686226	24.041630560342615	9.042953905159136	8.06225774829855	47.750392668542524	48.360684178912855	-80.0433475864817	181.90999999999974	0.9750367107195301	3	0.0030975807458162308	0.021072709932923317	1110.7223889923935	629.6263690149997	1110.6506024096386	629.8270223752152	1116.0	626.0	43.666666666666664	1110.3333333333333	633.3333333333334	1.001667164324198	0.5332254005724816	1.0	0.7474747474747474	0.8615169483058086	7.278267893582967	6.682356198941702	3.080880229039762	1.5654019105024133	1.3333333333333333	5.279566366999691
32	30	idr0002-chrCondensation-t170/plate1_1_013_[Well_38,_Field_1_(Spot_38)]__179754__0__0__1344__1024.tiff	idr0002-chrCondensation-t170/CP-output/plate1_1_013_[Well_38,_Field_1_(Spot_38)]__179754__0__0__1344__1024_combinedMask.tiff	plate1_1	38	Neg. ctrl	Neg. ctrl		235	128.0	636.0	1.2402569523273161	0.7510023363476704	1.0	0.5595238095238095	0.4527329316267333	22.78738091732106	22.825424421026653	5.385164807134504	2.3557492690467536	2.0	16.775186930455472	15.046497280319258	-57.96200469384478	80.76400000000002	0.7925801011804384	0	0.0003585871309041977	0.009147783741354942	129.48057170170839	633.5568325574286	129.54468085106382	633.5021276595745	130.0	636.0	nan	nan	nan	nan	nan	nan	nan	nan	nan	nan	nan	nan	nan	nan
32	31	idr0002-chrCondensation-t170/plate1_1_013_[Well_38,_Field_1_(Spot_38)]__179754__0__0__1344__1024.tiff	idr0002-chrCondensation-t170/CP-output/plate1_1_013_[Well_38,_Field_1_(Spot_38)]__179754__0__0__1344__1024_combinedMask.tiff	plate1_1	38	Neg. ctrl	Neg. ctrl		3018	706.0	640.0	1.0531825345629429	0.6799239456494865	1.0	0.7522432701894317	0.8547987958524774	72.47700435811676	71.69379331573968	26.248809496813376	10.020107769501779	8.94427190999916	52.493809158795095	53.14612899652137	61.80790722749992	210.63599999999968	0.9733913884857284	6	0.0011444268748164177	0.012283512391149998	703.7072988482756	635.5151453410341	703.5970841616964	635.4098740888005	702.0	623.0	38.0	702.6666666666666	639.8333333333334	1.1288490135292981	0.6463183719206415	1.0	0.7872655122655122	0.8088163916009226	7.692564080164538	7.025488502777196	2.640269875493963	1.4525749880881893	1.235702260395516	4.586996778999803
32	32	idr0002-chrCondensation-t170/plate1_1_013_[Well_38,_Field_1_(Spot_38)]__179754__0__0__1344__1024.tiff	idr0002-chrCondensation-t170/CP-output/plate1_1_013_[Well_38,_Field_1_(Spot_38)]__179754__0__0__1344__1024_combinedMask.tiff	plate1_1	38	Neg. ctrl	Neg. ctrl		2833	278.0	639.0	1.018834025382478	0.5477323088077191	1.0	0.7765899122807017	0.8969781153367721	65.69221998396202	64.76109943476871	27.294688127912362	10.027896320665988	8.94427190999916	54.11284505549491	54.96163514839767	23.801398907423227	199.2219999999997	0.9757189598760115	3	0.0014038300141692162	0.01258869282901287	279.56197121110904	637.7714321357383	278.73561595481823	638.1235439463467	297.0	640.0	38.0	276.6666666666667	636.3333333333334	1.1172000701706428	0.49231764890620716	1.0	0.6280234315948602	0.7327234268925028	7.840224553314175	7.527472292290542	2.9226096452107897	1.475663444494624	1.2761423749153966	5.643719012711657
32	33	idr0002-chrCondensation-t170/plate1_1_013_[Well_38,_Field_1_(Spot_38)]__179754__0__0__1344__1024.tiff	idr0002-chrCondensation-t170/CP-output/plate1_1_013_[Well_38,_Field_1_(Spot_38)]__179754__0__0__1344__1024_combinedMask.tiff	plate1_1	38	Neg. ctrl	Neg. ctrl		1733	919.0	662.0	1.0190600072293783	0.5536093623135427	1.0	0.7387041773231031	0.8892050973364656	51.50568295121709	51.07837115648854	21.095023109728988	7.871844183893642	7.0710678118654755	41.8798648150048	42.892721605324724	64.70584857287696	156.49599999999992	0.9649220489977728	1	0.0017090113833546638	0.015579461120069027	917.714490763997	659.7859034060042	917.4777841892671	660.2210040392383	916.0	651.0	14.0	916.0	666.0	1.0441444971114762	0.6586184496139942	1.0	0.7	0.6474596199474671	4.969233794643461	4.123105625617661	2.0	1.2020305089104422	1.0	3.0
32	34	idr0002-chrCondensation-t170/plate1_1_013_[Well_38,_Field_1_(Spot_38)]__179754__0__0__1344__1024.tiff	idr0002-chrCondensation-t170/CP-output/plate1_1_013_[Well_38,_Field_1_(Spot_38)]__179754__0__0__1344__1024_combinedMask.tiff	plate1_1	38	Neg. ctrl	Neg. ctrl		1958	229.0	701.0	1.1534360239282264	0.7170697452310923	1.0	0.5864031147050015	0.31761610258293926	62.167429482051496	63.694583757176716	17.029386365926403	5.747644829282584	5.0	45.62585944736723	43.330786670988246	-64.5136770763326	278.3299999999994	0.7972312703583063	4	0.0005035474896430969	0.009323262609541416	226.35626536106858	704.5825235990452	226.5040858018386	704.5832482124617	238.0	701.0	10.75	237.25	700.0	1.1933302424609094	0.6091242818420818	1.0	0.7535714285714286	0.7659579094330995	4.895313331495586	3.8936658307837204	1.4571067811865475	1.0774175533061678	1.0	1.8535533905932737
32	35	idr0002-chrCondensation-t170/plate1_1_013_[Well_38,_Field_1_(Spot_38)]__179754__0__0__1344__1024.tiff	idr0002-chrCondensation-t170/CP-output/plate1_1_013_[Well_38,_Field_1_(Spot_38)]__179754__0__0__1344__1024_combinedMask.tiff	plate1_1	38	Neg. ctrl	Neg. ctrl		1456	840.0	702.0	1.011205818405492	0.4943499055873333	1.0	0.789159891598916	0.9059359877714128	46.19769609525157	46.238512086787566	19.924858845171276	7.338483415686314	6.4031242374328485	39.528470752104745	40.157948104841445	-67.75869998624287	142.114	0.9696969696969697	0	0.0030212868005037308	0.017959868535399437	839.7939111434381	702.439137753858	839.7019230769231	702.4677197802198	839.0	699.0	nan	nan	nan	nan	nan	nan	nan	nan	nan	nan	nan	nan	nan	nan
32	36	idr0002-chrCondensation-t170/plate1_1_013_[Well_38,_Field_1_(Spot_38)]__179754__0__0__1344__1024.tiff	idr0002-chrCondensation-t170/CP-output/plate1_1_013_[Well_38,_Field_1_(Spot_38)]__179754__0__0__1344__1024_combinedMask.tiff	plate1_1	38	Neg. ctrl	Neg. ctrl		2259	490.0	715.0	1.0338164688642713	0.6305865252745712	1.0	0.801063829787234	0.840228243455608	60.8743809720025	60.63827174318213	23.021728866442675	8.856239350702664	8.0	46.0	47.24576101810246	11.398381562953636	183.8079999999998	0.97349709114415	2	0.002563515678048134	0.016845960170030594	488.0316958877485	715.5902959283213	487.88092076139884	714.9880478087649	479.0	723.0	34.0	493.5	722.0	1.103241512967846	0.7128887213579711	1.0	0.7622767857142857	0.8841136163440884	7.955020328375438	7.1934065343176545	2.58113883008419	1.4351765274916146	1.2071067811865475	4.406888370749726
32	37	idr0002-chrCondensation-t170/plate1_1_013_[Well_38,_Field_1_(Spot_38)]__179754__0__0__1344__1024.tiff	idr0002-chrCondensation-t170/CP-output/plate1_1_013_[Well_38,_Field_1_(Spot_38)]__179754__0__0__1344__1024_combinedMask.tiff	plate1_1	38	Neg. ctrl	Neg. ctrl		2102	1081.0	734.0	1.0347214874907005	0.6335787713913005	1.0	0.7846211272863008	0.8842072273642589	58.81973889179466	57.77542730261716	22.360679774997898	8.584228774810207	7.615773105863909	44.50482271937524	45.50754907496346	72.99117062126005	172.8399999999998	0.972697825080981	1	0.004013122990727425	0.022812237963080406	1081.2724481604168	733.4935140543959	1081.4000951474786	733.3753568030447	1077.0	740.0	10.0	1074.0	715.0	0.9801769079200154	0.6059037710811007	1.0	0.8333333333333334	0.7845433249905387	4.004385629481953	3.1622776601683795	2.0	1.1414213562373097	1.0	2.0
32	38	idr0002-chrCondensation-t170/plate1_1_013_[Well_38,_Field_1_(Spot_38)]__179754__0__0__1344__1024.tiff	idr0002-chrCondensation-t170/CP-output/plate1_1_013_[Well_38,_Field_1_(Spot_38)]__179754__0__0__1344__1024_combinedMask.tiff	plate1_1	38	Neg. ctrl	Neg. ctrl		3276	128.0	764.0	1.112278589344719	0.7746760437071728	1.0	0.7160655737704918	0.829501075570565	81.32212746352003	79.20227269466452	25.059928172283335	10.059942962851183	9.055385138137417	49.82187449386255	51.42472277208622	-62.8594456121494	222.7759999999996	0.9751451108795949	15	0.0016479743644595146	0.015136949717998505	133.29431677307824	753.1378381880382	133.46214896214897	753.4148351648352	129.0	750.0	21.2	135.26666666666668	753.3333333333334	1.475866793665458	0.6356421991109573	1.0	0.7227164502164503	0.7250401616736238	6.456309633180521	5.516960029984487	2.062163460177756	1.227975646603518	1.0828427124746192	2.8239630759103793
32	39	idr0002-chrCondensation-t170/plate1_1_013_[Well_38,_Field_1_(Spot_38)]__179754__0__0__1344__1024.tiff	idr0002-chrCondensation-t170/CP-output/plate1_1_013_[Well_38,_Field_1_(Spot_38)]__179754__0__0__1344__1024_combinedMask.tiff	plate1_1	38	Neg. ctrl	Neg. ctrl		2318	496.0	762.0	1.0493466247486587	0.6664934153144809	1.0	0.7011494252873564	0.7613210403085586	63.04620927756074	63.00793600809346	23.323807579381203	8.762847165088077	7.810249675906654	46.317466384806636	47.00163729088431	51.253692380001574	195.60399999999964	0.9576533774013634	4	0.002731364220380783	0.01715114153921604	496.8880019918102	763.7348698395926	496.9736842105263	764.7122519413288	503.0	754.0	21.0	498.0	761.0	0.9428685687028169	0.31735171796080386	1.0	0.8308080808080808	0.7429779955448321	4.780822607639104	4.1691869229511616	2.103553390593274	1.2443525355228835	1.1035533905932737	3.103553390593274
32	40	idr0002-chrCondensation-t170/plate1_1_013_[Well_38,_Field_1_(Spot_38)]__179754__0__0__1344__1024.tiff	idr0002-chrCondensation-t170/CP-output/plate1_1_013_[Well_38,_Field_1_(Spot_38)]__179754__0__0__1344__1024_combinedMask.tiff	plate1_1	38	Neg. ctrl	Neg. ctrl		1998	733.0	767.0	1.0286115707783483	0.47875233214837853	1.0	0.7708333333333334	0.874672017125062	54.32856435284501	54.378304497290095	22.67156809750927	8.282723809806631	7.280109889280518	46.73845332130626	47.69776313430081	-22.030763082520988	169.42599999999982	0.9701383831026946	2	0.0020599691197276115	0.0160524919629097	734.9572760900871	765.5797148357792	734.5770770770771	765.3663663663664	744.0	770.0	5.5	730.5	770.5	0.9971647793060938	0.7365362888956375	1.0	0.75	0.8556687528225579	3.19988359527805	2.23606797749979	1.2071067811865475	1.0345177968644246	1.0	1.2071067811865475
32	41	idr0002-chrCondensation-t170/plate1_1_013_[Well_38,_Field_1_(Spot_38)]__179754__0__0__1344__1024.tiff	idr0002-chrCondensation-t170/CP-output/plate1_1_013_[Well_38,_Field_1_(Spot_38)]__179754__0__0__1344__1024_combinedMask.tiff	plate1_1	38	Neg. ctrl	Neg. ctrl		1904	656.0	771.0	1.0792618346435487	0.734122157912798	1.0	0.7816091954022989	0.844149972450551	59.80515329546045	58.52349955359813	19.924858845171276	7.916184366834567	7.0710678118654755	39.126958978675034	40.608740919722806	-76.78091947136872	168.35599999999985	0.9679715302491102	3	0.002121003344655037	0.016906997188925743	655.3489171047136	772.8214199573307	655.2163865546219	773.03256302521	656.0	758.0	15.666666666666666	650.0	782.6666666666666	1.0152999992853684	0.6329396073287462	1.0	0.8024691358024691	0.7574680213687849	4.930583972525212	4.178131234432709	1.7475468957064286	1.1578264899955126	1.0690355937288492	2.6666666666666665
32	42	idr0002-chrCondensation-t170/plate1_1_013_[Well_38,_Field_1_(Spot_38)]__179754__0__0__1344__1024.tiff	idr0002-chrCondensation-t170/CP-output/plate1_1_013_[Well_38,_Field_1_(Spot_38)]__179754__0__0__1344__1024_combinedMask.tiff	plate1_1	38	Neg. ctrl	Neg. ctrl		2609	840.0	827.0	1.0339776826397293	0.6295402435690302	1.0	0.766901822457378	0.878154228616917	65.39078164441648	64.07807737440318	24.73863375370596	9.497492319912915	8.48528137423857	49.58065529327285	50.80653678278037	68.36944427076796	193.2219999999997	0.9738708473310936	5	0.0014572362415492535	0.013450827915221453	838.7619531317081	825.0069601048556	839.1824453813722	825.0824070525106	827.0	819.0	24.4	841.0	829.4	0.9960790057637666	0.4434422109739673	1.0	0.7777802973041068	0.8142849803606047	5.538685713056453	4.882339538758133	2.2731492625473892	1.3157449975359001	1.1656854249492379	3.8289475478103037
32	43	idr0002-chrCondensation-t170/plate1_1_013_[Well_38,_Field_1_(Spot_38)]__179754__0__0__1344__1024.tiff	idr0002-chrCondensation-t170/CP-output/plate1_1_013_[Well_38,_Field_1_(Spot_38)]__179754__0__0__1344__1024_combinedMask.tiff	plate1_1	38	Neg. ctrl	Neg. ctrl		2729	411.0	828.0	1.0462941966864026	0.6624758087371709	1.0	0.7351831896551724	0.8297988386686467	68.1822256470846	68.24954212300622	25.632011235952593	9.470489691287293	8.48528137423857	51.61879502661797	51.074167157904235	39.9803445685448	203.2919999999997	0.9680737850301524	9	0.0008545052260160446	0.010543984360992908	412.1949179187819	829.1813930486725	411.4869915720044	829.0443385855625	428.0	833.0	37.22222222222222	407.3333333333333	831.8888888888889	1.1152134211399378	0.7128754936753867	1.0	0.6871194434381247	0.8174403734225739	8.104429483525385	7.187824234234837	2.4704114570174784	1.4010306099386094	1.2952060277213755	4.2827273445599845
32	44	idr0002-chrCondensation-t170/plate1_1_013_[Well_38,_Field_1_(Spot_38)]__179754__0__0__1344__1024.tiff	idr0002-chrCondensation-t170/CP-output/plate1_1_013_[Well_38,_Field_1_(Spot_38)]__179754__0__0__1344__1024_combinedMask.tiff	plate1_1	38	Neg. ctrl	Neg. ctrl		1753	57.0	839.0	1.0478784113428499	0.6662446205721269	1.0	0.7243801652892562	0.8130975872571052	54.79659443069502	54.91812087098393	19.924858845171276	7.6159078058713865	6.708203932499369	42.115346834905566	40.86364338704742	-80.44936569067868	164.5979999999999	0.9412080536912751	0	0.006065459921956062	0.017036698758602142	58.74927020773377	838.5040068167481	57.37307472903594	838.5539075869938	59.0	850.0	nan	nan	nan	nan	nan	nan	nan	nan	nan	nan	nan	nan	nan	nan
32	45	idr0002-chrCondensation-t170/plate1_1_013_[Well_38,_Field_1_(Spot_38)]__179754__0__0__1344__1024.tiff	idr0002-chrCondensation-t170/CP-output/plate1_1_013_[Well_38,_Field_1_(Spot_38)]__179754__0__0__1344__1024_combinedMask.tiff	plate1_1	38	Neg. ctrl	Neg. ctrl		1512	183.0	850.0	1.1213254054064734	0.7837328307296715	1.0	0.7567567567567568	0.816699902669156	55.78869182593076	54.12947441089743	16.76305461424021	6.909984164734694	6.324555320336759	33.20859543568217	34.65025050413033	-79.13422629373036	152.52799999999996	0.9612205975842338	2	0.001113908365368843	0.013046463951468468	181.75792664631618	856.2306936472164	181.64550264550263	856.5978835978837	190.0	845.0	8.0	181.5	865.0	0.9290242164261483	0.394610431344565	1.0	0.9	0.8073891427790321	3.5338784729251334	2.7686595939953778	1.5	1.0761844635310913	1.0	1.5
32	46	idr0002-chrCondensation-t170/plate1_1_013_[Well_38,_Field_1_(Spot_38)]__179754__0__0__1344__1024.tiff	idr0002-chrCondensation-t170/CP-output/plate1_1_013_[Well_38,_Field_1_(Spot_38)]__179754__0__0__1344__1024_combinedMask.tiff	plate1_1	38	Neg. ctrl	Neg. ctrl		3362	270.0	874.0	1.0644621758137134	0.7039051246977289	1.0	0.7277056277056277	0.8694773859217358	77.7413364451256	76.8505042273634	26.90724809414742	10.528006211387458	9.433981132056603	54.124149225754714	55.21920532083521	-50.998621596408235	220.4319999999996	0.9778941244909829	13	0.00163271464407444	0.016525520011782646	266.8940684494412	874.5719225652992	266.9681737061273	874.8599048185604	280.0	876.0	37.76923076923077	268.2307692307692	868.7692307692307	1.125488446560557	0.6517683369632946	1.0	0.680060495060495	0.7668292706493626	8.198438261629649	7.421285868844843	2.6330743175330813	1.4156971754294383	1.226903651408141	4.764451024224918
32	47	idr0002-chrCondensation-t170/plate1_1_013_[Well_38,_Field_1_(Spot_38)]__179754__0__0__1344__1024.tiff	idr0002-chrCondensation-t170/CP-output/plate1_1_013_[Well_38,_Field_1_(Spot_38)]__179754__0__0__1344__1024_combinedMask.tiff	plate1_1	38	Neg. ctrl	Neg. ctrl		2610	367.0	907.0	1.0793892435864607	0.720689971108842	1.0	0.7323232323232324	0.8201196983254061	69.54269360680921	68.24221567329127	23.345235059857504	9.149034463489745	8.246211251235321	46.92219310812974	48.21099412562979	24.58756611867093	199.97999999999976	0.9718860547384096	2	0.0010376134887337685	0.010940718464553356	373.36244525943505	911.3295649454482	373.25210727969346	910.9157088122605	387.0	923.0	58.0	365.0	903.0	1.059808568352909	0.7500910053794564	1.0	0.7216117216117217	0.8820706438832133	8.825869249740695	8.224369190525842	2.73606797749979	1.5463171986549338	1.5	5.096194077712559
32	48	idr0002-chrCondensation-t170/plate1_1_013_[Well_38,_Field_1_(Spot_38)]__179754__0__0__1344__1024.tiff	idr0002-chrCondensation-t170/CP-output/plate1_1_013_[Well_38,_Field_1_(Spot_38)]__179754__0__0__1344__1024_combinedMask.tiff	plate1_1	38	Neg. ctrl	Neg. ctrl		3307	765.0	929.0	1.0064271801628566	0.4346881512061446	1.0	0.7598805147058824	0.8721042825134887	68.33772501627377	68.24954212300622	30.4138126514911	10.882416324843108	9.486832980505138	60.73967148666259	61.54365952684877	22.101589939727592	218.29199999999958	0.9717895974140465	0	0.005539024248719215	0.016189822927117348	764.5706662729692	928.8810315172153	764.3187178711823	928.4082249773209	765.0	933.0	nan	nan	nan	nan	nan	nan	nan	nan	nan	nan	nan	nan	nan	nan
32	49	idr0002-chrCondensation-t170/plate1_1_013_[Well_38,_Field_1_(Spot_38)]__179754__0__0__1344__1024.tiff	idr0002-chrCondensation-t170/CP-output/plate1_1_013_[Well_38,_Field_1_(Spot_38)]__179754__0__0__1344__1024_combinedMask.tiff	plate1_1	38	Neg. ctrl	Neg. ctrl		1615	133.0	930.0	1.011226484099158	0.4532388582958062	1.0	0.7646780303030303	0.8810702200207444	48.11907834509313	48.38388161361178	21.213203435596427	7.665458213310897	6.708203932499369	42.6862700063946	42.89282220153649	-71.43334174262178	151.76999999999998	0.9685157421289354	0	0.0012436099350452423	0.0118791488930583	133.35874314710307	929.3395206460262	133.1312693498452	929.0037151702786	132.0	930.0	nan	nan	nan	nan	nan	nan	nan	nan	nan	nan	nan	nan	nan	nan
32	50	idr0002-chrCondensation-t170/plate1_1_013_[Well_38,_Field_1_(Spot_38)]__179754__0__0__1344__1024.tiff	idr0002-chrCondensation-t170/CP-output/plate1_1_013_[Well_38,_Field_1_(Spot_38)]__179754__0__0__1344__1024_combinedMask.tiff	plate1_1	38	Neg. ctrl	Neg. ctrl		1962	66.0	938.0	1.179649942298885	0.7902431196778703	1.0	0.6610512129380054	0.7717472292584959	65.40582863114878	63.25345840347388	18.384776310850235	7.36404243093585	6.708203932499369	40.10190066004632	40.08026334704543	-49.30028274313318	178.73799999999983	0.9287573964497043	3	0.002166781574487686	0.01593041978776455	63.01619941450874	936.1219269940993	62.7737003058104	936.5005096839959	73.0	919.0	21.666666666666668	66.66666666666667	939.6666666666666	0.9901809562739795	0.4909461948412861	1.0	0.833015873015873	0.9414474256205493	5.508054985354626	4.828944326835047	2.60947570824873	1.3372502833571716	1.1380711874576983	3.6666666666666665
32	51	idr0002-chrCondensation-t170/plate1_1_013_[Well_38,_Field_1_(Spot_38)]__179754__0__0__1344__1024.tiff	idr0002-chrCondensation-t170/CP-output/plate1_1_013_[Well_38,_Field_1_(Spot_38)]__179754__0__0__1344__1024_combinedMask.tiff	plate1_1	38	Neg. ctrl	Neg. ctrl		1840	631.0	948.0	1.009268850158183	0.47292610452615474	1.0	0.7843137254901961	0.9030724219639892	51.56799291284786	50.80354318352215	22.360679774997898	8.219007395091657	7.211102550927978	44.65336579613094	45.43666652737321	20.272225645638727	160.01199999999994	0.9714889123548045	1	0.003982603549957275	0.02081330679357052	631.5302013007318	947.7062539202313	631.4934782608696	947.6690217391305	631.0	945.0	6.0	622.0	950.0	0.9890199094634536	0.6656358966815917	1.0	0.6666666666666666	0.6859731069476107	3.214126480282581	2.23606797749979	1.4142135623730951	1.0690355937288492	1.0	1.4142135623730951
32	52	idr0002-chrCondensation-t170/plate1_1_013_[Well_38,_Field_1_(Spot_38)]__179754__0__0__1344__1024.tiff	idr0002-chrCondensation-t170/CP-output/plate1_1_013_[Well_38,_Field_1_(Spot_38)]__179754__0__0__1344__1024_combinedMask.tiff	plate1_1	38	Neg. ctrl	Neg. ctrl		1452	490.0	979.0	1.030988300290364	0.6117843276142968	1.0	0.7598116169544741	0.8706013406258423	48.40723190065041	48.507731342539614	19.026297590440446	7.195871839351941	6.324555320336759	38.0	38.291311822897306	-6.9389989923601165	144.77000000000004	0.967032967032967	1	0.004364080727100372	0.02220187708735466	490.9251662971904	979.3978000560533	491.051652892562	979.4538567493113	494.0	982.0	13.0	491.0	977.0	1.1153583385525891	0.8309103058918785	1.0	0.8666666666666667	0.876004223637432	5.409374191239684	4.47213595499958	2.0	1.1406482403650917	1.0	2.0
32	53	idr0002-chrCondensation-t170/plate1_1_013_[Well_38,_Field_1_(Spot_38)]__179754__0__0__1344__1024.tiff	idr0002-chrCondensation-t170/CP-output/plate1_1_013_[Well_38,_Field_1_(Spot_38)]__179754__0__0__1344__1024_combinedMask.tiff	plate1_1	38	Neg. ctrl	Neg. ctrl		1782	545.0	989.0	1.0171450456292446	0.5337652835292994	1.0	0.7434292866082604	0.891417079974238	51.84911499147089	51.31276644267	21.633307652783937	8.018462290085154	7.0710678118654755	43.0	43.845305839460856	-56.38486043213293	158.49599999999992	0.969795918367347	2	0.0033112075179815292	0.018661784008145332	545.6172040651626	989.4922194659885	545.6167227833895	989.0701459034792	546.0	991.0	17.0	554.0	983.5	1.106513166373602	0.687703403318065	1.0	0.6130952380952381	0.7718865289051692	5.331265935517372	4.622520095233299	1.8251407699364424	1.211878661667591	1.0	2.82842712474619
33	1	idr0002-chrCondensation-t170/plate1_1_013_[Well_39,_Field_1_(Spot_39)]__179741__0__0__1344__1024.tiff	idr0002-chrCondensation-t170/CP-output/plate1_1_013_[Well_39,_Field_1_(Spot_39)]__179741__0__0__1344__1024_combinedMask.tiff	plate1_1	39	Neg. ctrl	Neg. ctrl		2069	907.0	39.0	1.0183418234700157	0.3829014282077412	1.0	0.6599681020733652	0.7868596397544667	53.76804064018417	56.0357029044876	22.627416997969522	8.282495237233844	7.211102550927978	50.91168824543142	49.67033554656178	-39.45945876026343	181.77599999999967	0.9286355475763016	2	0.002044709399342537	0.01730373129248619	905.5783722229478	38.96601170610071	906.1503141614306	39.05654905751571	894.0	41.0	47.5	913.0	43.0	1.2332372979934858	0.8194403531998826	1.0	0.6157986111111111	0.7757722212252974	10.617713980789635	10.018099141842427	3.2169892001050897	1.5612368094937805	1.4142135623730951	4.949747468305833
33	2	idr0002-chrCondensation-t170/plate1_1_013_[Well_39,_Field_1_(Spot_39)]__179741__0__0__1344__1024.tiff	idr0002-chrCondensation-t170/CP-output/plate1_1_013_[Well_39,_Field_1_(Spot_39)]__179741__0__0__1344__1024_combinedMask.tiff	plate1_1	39	Neg. ctrl	Neg. ctrl		1586	599.0	69.0	1.0590332139365646	0.696242733296592	1.0	0.7335800185013877	0.8691848466860471	53.104266764212255	52.49761899362675	19.1049731745428	7.353241176455087	6.708203932499369	37.476659402887016	38.11858360307017	-44.93608263930013	151.426	0.9703273172223923	1	0.0023498889058828354	0.017059586942195892	598.2836815270352	69.12362413289435	598.1525851197982	69.13556116015133	604.0	62.0	18.0	603.0	72.0	1.0105671841794326	0.5820141315036441	1.0	0.72	0.9146308092634807	5.370916219863459	4.47213595499958	2.0	1.2587141249717988	1.0	3.5355339059327378
33	3	idr0002-chrCondensation-t170/plate1_1_013_[Well_39,_Field_1_(Spot_39)]__179741__0__0__1344__1024.tiff	idr0002-chrCondensation-t170/CP-output/plate1_1_013_[Well_39,_Field_1_(Spot_39)]__179741__0__0__1344__1024_combinedMask.tiff	plate1_1	39	Neg. ctrl	Neg. ctrl		1407	926.0	76.0	1.0807702755082245	0.6516545610063146	1.0	0.7271317829457364	0.7610021007070704	49.56087028443893	51.03920062069938	18.0	6.571489244770583	5.830951894845301	38.17687287493297	37.592706905657444	-50.869084179886286	152.42600000000002	0.9290194783757013	0	0.0038834204897284508	0.0157549399882555	926.3398561678945	74.07396033843524	926.8272921108742	72.88770433546553	925.0	78.0	nan	nan	nan	nan	nan	nan	nan	nan	nan	nan	nan	nan	nan	nan
33	4	idr0002-chrCondensation-t170/plate1_1_013_[Well_39,_Field_1_(Spot_39)]__179741__0__0__1344__1024.tiff	idr0002-chrCondensation-t170/CP-output/plate1_1_013_[Well_39,_Field_1_(Spot_39)]__179741__0__0__1344__1024_combinedMask.tiff	plate1_1	39	Neg. ctrl	Neg. ctrl		2331	827.0	102.0	1.0479370517310267	0.666520674703997	1.0	0.7348675914249685	0.8560568116889721	63.180786136828395	62.76941930590086	23.323807579381203	8.893172750491162	8.0	46.51021393199562	47.10042602753574	-26.886892316604563	184.9799999999998	0.9708454810495627	0	0.0018921177834272385	0.0158236064016819	824.2006298044787	104.59496845931255	823.6344916344916	104.78120978120978	829.0	99.0	nan	nan	nan	nan	nan	nan	nan	nan	nan	nan	nan	nan	nan	nan
33	5	idr0002-chrCondensation-t170/plate1_1_013_[Well_39,_Field_1_(Spot_39)]__179741__0__0__1344__1024.tiff	idr0002-chrCondensation-t170/CP-output/plate1_1_013_[Well_39,_Field_1_(Spot_39)]__179741__0__0__1344__1024_combinedMask.tiff	plate1_1	39	Neg. ctrl	Neg. ctrl		2179	697.0	130.0	1.020705268682663	0.5380961681257831	1.0	0.7782142857142857	0.8932727717150811	57.50160813784956	57.30619512757761	23.769728648009426	8.791932900570606	7.810249675906654	48.29906831399546	48.467153969362194	67.46340786761218	175.0819999999998	0.9732023224653862	2	0.0014648670330643654	0.014358739368617535	696.4351560772044	131.38452849071876	696.515832950895	131.23910050481874	694.0	141.0	50.0	694.0	132.0	1.020721201668445	0.4069172533653606	1.0	0.7171717171717171	0.7795605323556856	8.179241885433619	7.791601917160037	3.618033988749895	1.6760835326811323	1.5	6.3717082451262845
33	6	idr0002-chrCondensation-t170/plate1_1_013_[Well_39,_Field_1_(Spot_39)]__179741__0__0__1344__1024.tiff	idr0002-chrCondensation-t170/CP-output/plate1_1_013_[Well_39,_Field_1_(Spot_39)]__179741__0__0__1344__1024_combinedMask.tiff	plate1_1	39	Neg. ctrl	Neg. ctrl		2061	934.0	129.0	1.1559029483605208	0.8096658286684434	1.0	0.6757377049180328	0.8010688328184336	67.11782250399011	64.4980619863884	19.235384061671343	7.82722335743247	7.0710678118654755	38.01315561749642	39.39085740367516	29.378746360826504	179.80799999999988	0.9721698113207548	2	0.0021057454869151115	0.01715114153921604	942.2770512304058	133.60305587802102	943.0354196991751	133.855409995148	938.0	136.0	66.0	944.5	135.5	1.0273581312552706	0.5801117184460979	1.0	0.7708333333333333	0.909593833985749	9.293978682380903	8.814491799867227	3.9154759474226504	1.7984195654642656	1.5	7.0
33	7	idr0002-chrCondensation-t170/plate1_1_013_[Well_39,_Field_1_(Spot_39)]__179741__0__0__1344__1024.tiff	idr0002-chrCondensation-t170/CP-output/plate1_1_013_[Well_39,_Field_1_(Spot_39)]__179741__0__0__1344__1024_combinedMask.tiff	plate1_1	39	Neg. ctrl	Neg. ctrl		3394	434.0	183.0	1.027301108717391	0.5941527667593942	1.0	0.7856481481481481	0.876130806381626	73.34322179921418	72.27724399837061	29.0	10.850613957956364	9.848857801796104	58.30251953203896	58.993783090740166	-76.41479315917319	220.6359999999996	0.9755676918654785	6	0.0024872198700904846	0.018707560375332832	435.7923375246671	183.7758454174965	435.33441367118445	183.22628167354154	434.0	183.0	20.166666666666668	434.6666666666667	182.33333333333334	1.1429504877401275	0.7665123346105122	1.0	0.6987297388091038	0.7835290461780652	6.111059069895902	5.010668931039334	1.8711287937357266	1.2135636049531928	1.0690355937288492	2.8740992143115576
33	8	idr0002-chrCondensation-t170/plate1_1_013_[Well_39,_Field_1_(Spot_39)]__179741__0__0__1344__1024.tiff	idr0002-chrCondensation-t170/CP-output/plate1_1_013_[Well_39,_Field_1_(Spot_39)]__179741__0__0__1344__1024_combinedMask.tiff	plate1_1	39	Neg. ctrl	Neg. ctrl		2210	996.0	231.0	1.0384617013997668	0.6428133405855397	1.0	0.7315458457464415	0.8784145963371729	60.64183395880861	59.682493245507096	22.627416997969522	8.74911358483353	7.810249675906654	45.382041635103825	46.45303057505822	35.69166162097254	177.80799999999982	0.9695108576442204	1	0.002258334308862686	0.01603723131120205	997.1015271393691	231.41582152126716	997.0923076923077	231.52714932126696	1010.0	235.0	48.0	991.0	235.0	1.0190177559821063	0.5300768259225784	1.0	0.8571428571428571	0.9414519899886459	8.593029842553966	8.06225774829855	3.605551275463989	1.697134657110704	1.4142135623730951	6.0
33	9	idr0002-chrCondensation-t170/plate1_1_013_[Well_39,_Field_1_(Spot_39)]__179741__0__0__1344__1024.tiff	idr0002-chrCondensation-t170/CP-output/plate1_1_013_[Well_39,_Field_1_(Spot_39)]__179741__0__0__1344__1024_combinedMask.tiff	plate1_1	39	Neg. ctrl	Neg. ctrl		2132	757.0	238.0	1.0145205283527752	0.467549841893114	1.0	0.7884615384615384	0.890776291657268	55.56643866682993	56.08029957123981	23.706539182259394	8.712101780433695	7.810249675906654	48.523682575631426	49.118882004828826	-41.67497844661999	173.42599999999987	0.9721842225262198	3	0.0015259021893143654	0.013946746475994587	757.1291232464123	239.3267309526589	757.1421200750469	239.12757973733582	758.0	236.0	26.0	749.6666666666666	236.33333333333334	1.0672061108779152	0.6668029894141984	1.0	0.7642857142857142	1.0663044910116792	6.208950211303367	5.425283226726414	2.4120226591665967	1.3591142320031004	1.1380711874576983	3.649915822768611
33	10	idr0002-chrCondensation-t170/plate1_1_013_[Well_39,_Field_1_(Spot_39)]__179741__0__0__1344__1024.tiff	idr0002-chrCondensation-t170/CP-output/plate1_1_013_[Well_39,_Field_1_(Spot_39)]__179741__0__0__1344__1024_combinedMask.tiff	plate1_1	39	Neg. ctrl	Neg. ctrl		3085	876.0	241.0	1.055807434699708	0.6909532332917644	1.0	0.7364526139890188	0.8582389104701502	73.73029565689707	72.61542535852834	26.40075756488817	10.15794328703394	9.055385138137417	52.32399067349508	53.299590922914334	25.579005576734126	212.5339999999996	0.9736468360422913	1	0.0023193713277578354	0.01922636851668358	875.9295441409646	239.52434936796908	875.9649918962723	239.7290113452188	856.0	232.0	4.0	884.0	250.0	0.7853981633974483	0.0	1.0	1.0	0.7853981633974483	2.0900000000000003	1.4142135623730951	1.0	1.0	1.0	1.0
33	11	idr0002-chrCondensation-t170/plate1_1_013_[Well_39,_Field_1_(Spot_39)]__179741__0__0__1344__1024.tiff	idr0002-chrCondensation-t170/CP-output/plate1_1_013_[Well_39,_Field_1_(Spot_39)]__179741__0__0__1344__1024_combinedMask.tiff	plate1_1	39	Neg. ctrl	Neg. ctrl		2036	107.0	266.0	1.0312337611049618	0.6242900733391201	1.0	0.783981517135156	0.8913074208541667	57.58314937850551	57.8013840664737	22.80350850198276	8.509306066367435	7.615773105863909	44.721359549995796	44.9835311387446	56.20551908943822	169.42599999999987	0.9743957884661403	1	0.00328068807721138	0.022751200944185257	106.88647610546437	265.8378085459193	106.56974459724951	265.66502946954813	106.0	256.0	139.0	109.0	265.0	1.006926196291067	0.3719122357055469	1.0	0.7637362637362637	0.9506020467127587	13.900222310653774	13.92838827718412	6.324555320336759	2.548075742120668	2.23606797749979	12.0
33	12	idr0002-chrCondensation-t170/plate1_1_013_[Well_39,_Field_1_(Spot_39)]__179741__0__0__1344__1024.tiff	idr0002-chrCondensation-t170/CP-output/plate1_1_013_[Well_39,_Field_1_(Spot_39)]__179741__0__0__1344__1024_combinedMask.tiff	plate1_1	39	Neg. ctrl	Neg. ctrl		2259	654.0	271.0	1.0841919237529207	0.7244305391102968	1.0	0.7205741626794259	0.8588159790359869	64.96754903062539	64.03124237432849	21.840329667841555	8.527643360742454	7.810249675906654	43.74352037983728	44.78523721427963	-42.50271845876228	181.80799999999985	0.972449418854929	3	0.0027771424502134323	0.01766994781792164	648.0980820830849	274.76862062295965	648.4316069057105	274.73926516157593	644.0	270.0	20.333333333333332	647.6666666666666	275.6666666666667	1.0682762935123644	0.7305789968981925	1.0	0.7533333333333333	0.8715947192693441	6.158959501056654	5.265563758445446	2.35483170074866	1.2746135058940649	1.0	3.4062718263108285
33	13	idr0002-chrCondensation-t170/plate1_1_013_[Well_39,_Field_1_(Spot_39)]__179741__0__0__1344__1024.tiff	idr0002-chrCondensation-t170/CP-output/plate1_1_013_[Well_39,_Field_1_(Spot_39)]__179741__0__0__1344__1024_combinedMask.tiff	plate1_1	39	Neg. ctrl	Neg. ctrl		1667	871.0	321.0	1.024282400038071	0.5793996445059579	1.0	0.7408888888888889	0.8625565646118558	51.088944387459236	50.28916384272063	20.223748416156685	7.705551728453965	7.0	40.50167059642006	41.639716591035544	-65.39171056458635	155.83999999999995	0.9630271519352974	0	0.0050049591809511185	0.02049286663532257	871.1411876401676	321.6665408847967	871.5686862627474	322.1499700059988	868.0	323.0	nan	nan	nan	nan	nan	nan	nan	nan	nan	nan	nan	nan	nan	nan
33	14	idr0002-chrCondensation-t170/plate1_1_013_[Well_39,_Field_1_(Spot_39)]__179741__0__0__1344__1024.tiff	idr0002-chrCondensation-t170/CP-output/plate1_1_013_[Well_39,_Field_1_(Spot_39)]__179741__0__0__1344__1024_combinedMask.tiff	plate1_1	39	Neg. ctrl	Neg. ctrl		2256	523.0	352.0	1.1409131945789885	0.7869213216128428	1.0	0.6756513926325247	0.8067021237811047	68.8371669985898	66.88796603276258	20.12461179749811	8.166360612610827	7.615773105863909	41.59840452235534	42.476204324999706	58.672866750259864	187.46399999999974	0.9618418247708378	1	0.0024719610810279846	0.0161440446972847	518.7072943605866	349.78764646428095	519.3076241134752	350.5150709219858	522.0	352.0	29.0	529.0	370.0	1.0006105921967086	0.3346559028595431	1.0	0.6904761904761905	0.9139842794354782	6.3381399593252885	6.082762530298219	2.8284271247461903	1.4573983834001178	1.4142135623730951	4.949747468305833
33	15	idr0002-chrCondensation-t170/plate1_1_013_[Well_39,_Field_1_(Spot_39)]__179741__0__0__1344__1024.tiff	idr0002-chrCondensation-t170/CP-output/plate1_1_013_[Well_39,_Field_1_(Spot_39)]__179741__0__0__1344__1024_combinedMask.tiff	plate1_1	39	Neg. ctrl	Neg. ctrl		964	1109.0	354.0	1.0236282445013325	0.5595305538082077	1.0	0.749028749028749	0.8754890203282396	38.60156361240764	38.8329756778952	16.0	5.920064829557392	5.0990195135927845	31.752892054837364	31.99335130122272	-11.791178921125736	117.63000000000007	0.9539831766452253	0	0.0015259021893143654	0.012420844286680222	1107.051752367369	354.1562456921648	1107.0020746887967	354.17427385892114	1103.0	353.0	nan	nan	nan	nan	nan	nan	nan	nan	nan	nan	nan	nan	nan	nan
33	16	idr0002-chrCondensation-t170/plate1_1_013_[Well_39,_Field_1_(Spot_39)]__179741__0__0__1344__1024.tiff	idr0002-chrCondensation-t170/CP-output/plate1_1_013_[Well_39,_Field_1_(Spot_39)]__179741__0__0__1344__1024_combinedMask.tiff	plate1_1	39	Neg. ctrl	Neg. ctrl		1794	826.0	367.0	1.0422370402399472	0.657554419895957	1.0	0.8102981029810298	0.8793741361456059	55.08018007933125	53.85164807134504	20.396078054371138	7.890089981775783	7.035533905932738	40.0	41.49779605596366	-87.78826352720941	160.11399999999992	0.9702541914548405	1	0.00314335897564888	0.02050812542438507	825.9196489816991	367.48690820473064	826.088071348941	367.8623188405797	819.0	361.0	29.0	822.0	377.0	1.0438913799127345	0.6515074239973833	1.0	0.6904761904761905	1.0128958225243303	7.0834502291590775	6.324555320336759	2.8284271247461903	1.4167726735769004	1.4142135623730951	4.242640687119285
33	17	idr0002-chrCondensation-t170/plate1_1_013_[Well_39,_Field_1_(Spot_39)]__179741__0__0__1344__1024.tiff	idr0002-chrCondensation-t170/CP-output/plate1_1_013_[Well_39,_Field_1_(Spot_39)]__179741__0__0__1344__1024_combinedMask.tiff	plate1_1	39	Neg. ctrl	Neg. ctrl		2637	727.0	367.0	1.046154358518613	0.6664939775885209	1.0	0.7228618421052632	0.865190441338182	67.13531654052542	66.64082832618455	24.698178070456937	9.448060760103896	8.48528137423857	49.09096736593278	50.050077648670324	-33.11804019743529	195.70599999999968	0.9707344008834895	0	0.008354315534234047	0.02051575481891632	726.9373603456106	369.6707895391845	726.6363291619265	368.5309063329541	731.0	370.0	nan	nan	nan	nan	nan	nan	nan	nan	nan	nan	nan	nan	nan	nan
33	18	idr0002-chrCondensation-t170/plate1_1_013_[Well_39,_Field_1_(Spot_39)]__179741__0__0__1344__1024.tiff	idr0002-chrCondensation-t170/CP-output/plate1_1_013_[Well_39,_Field_1_(Spot_39)]__179741__0__0__1344__1024_combinedMask.tiff	plate1_1	39	Neg. ctrl	Neg. ctrl		2873	92.0	387.0	1.0647462807305639	0.7016547441900112	1.0	0.7136115250869349	0.846374124517094	71.80790600602738	70.68238818828917	24.758836806279895	9.687239486852379	8.602325267042627	49.4	51.16436105349353	-53.10896533722023	206.53399999999968	0.9730736663844199	2	0.00158693827688694	0.014053558930754662	88.87857655458531	388.51752170694243	89.19491820396797	388.5572572224156	80.0	392.0	22.5	97.5	379.0	1.0890243921627591	0.7125450154905157	1.0	0.78125	0.759117141369539	6.528748617732492	5.882301463605503	2.414213562373095	1.2793920905345266	1.0	3.4596747752497685
33	19	idr0002-chrCondensation-t170/plate1_1_013_[Well_39,_Field_1_(Spot_39)]__179741__0__0__1344__1024.tiff	idr0002-chrCondensation-t170/CP-output/plate1_1_013_[Well_39,_Field_1_(Spot_39)]__179741__0__0__1344__1024_combinedMask.tiff	plate1_1	39	Neg. ctrl	Neg. ctrl		2016	918.0	407.0	1.0608250681355125	0.7016297422492354	1.0	0.7314949201741655	0.8589494182664201	60.05806823585888	59.665735560705194	21.213203435596427	8.260593008301923	7.280109889280518	41.71930009000631	42.793879327080575	46.52999433874244	171.7379999999999	0.971566265060241	1	0.0019226372241973877	0.0160524919629097	920.3484561213091	408.68528479297896	920.2946428571429	409.07738095238096	912.0	393.0	154.0	917.0	406.0	1.0134275846265894	0.5229564374279957	1.0	0.7897435897435897	0.8682855708685789	15.235942356411314	14.7648230602334	6.324555320336759	2.6387614107220503	2.23606797749979	12.0
33	20	idr0002-chrCondensation-t170/plate1_1_013_[Well_39,_Field_1_(Spot_39)]__179741__0__0__1344__1024.tiff	idr0002-chrCondensation-t170/CP-output/plate1_1_013_[Well_39,_Field_1_(Spot_39)]__179741__0__0__1344__1024_combinedMask.tiff	plate1_1	39	Neg. ctrl	Neg. ctrl		1944	1110.0	417.0	1.0130143912673757	0.5093175772559472	1.0	0.7804094741067844	0.8990439294127704	53.642976999118986	52.92447448959697	22.80350850198276	8.429142538167119	7.615773105863909	45.16857314549575	46.16400049919049	-70.45795931155295	164.83999999999986	0.9727295471603705	1	0.0023041125386953354	0.018585488200187683	1109.457001845597	418.83800180281486	1109.5375514403293	419.1687242798354	1105.0	411.0	24.0	1114.0	424.0	1.0353802177195528	0.6112013024940266	1.0	0.8	0.9414821669168963	6.3264909888630205	5.385164807134504	2.23606797749979	1.3288717594580073	1.0	4.0
33	21	idr0002-chrCondensation-t170/plate1_1_013_[Well_39,_Field_1_(Spot_39)]__179741__0__0__1344__1024.tiff	idr0002-chrCondensation-t170/CP-output/plate1_1_013_[Well_39,_Field_1_(Spot_39)]__179741__0__0__1344__1024_combinedMask.tiff	plate1_1	39	Neg. ctrl	Neg. ctrl		5886	1297.0	435.0	1.0813064166112074	0.7206643350459451	1.0	0.7324539571926332	0.8238056144430895	104.47062238754816	104.30723848324239	36.138621999185304	13.563812993781594	12.165525060596439	72.0330806357909	72.4278269095139	26.89949960403936	299.64199999999926	0.9788790952935306	1	0.002197299152612686	0.017105363309383392	1290.39013054492	430.27990878023564	1290.2796466190962	430.2940876656473	1286.0	419.0	65.0	1317.0	423.0	1.0370201446817373	0.6154388854742272	1.0	0.8024691358024691	0.8991594742488446	10.368624283590174	10.0	4.0	1.8479664061843855	2.0	7.602631123499285
33	22	idr0002-chrCondensation-t170/plate1_1_013_[Well_39,_Field_1_(Spot_39)]__179741__0__0__1344__1024.tiff	idr0002-chrCondensation-t170/CP-output/plate1_1_013_[Well_39,_Field_1_(Spot_39)]__179741__0__0__1344__1024_combinedMask.tiff	plate1_1	39	Neg. ctrl	Neg. ctrl		2549	648.0	438.0	1.0900750332441849	0.7411450813731856	1.0	0.7764240024367957	0.8416766920698266	69.77316774238116	68.30812543175226	22.360679774997898	9.001239785384028	8.06225774829855	45.16098372342051	46.84185998813156	-76.8069007990395	195.0819999999997	0.971047619047619	2	0.0035400930792093277	0.02072175219655037	646.1381841748259	439.6806039103073	646.2553942722636	439.7873675951353	651.0	424.0	17.5	656.0	436.0	1.036130230138033	0.6662322759867607	1.0	0.7777777777777778	0.9401907867138661	5.211304072070721	4.329689509795745	1.9142135623730951	1.225254849620188	1.1035533905932737	3.015747534559558
33	23	idr0002-chrCondensation-t170/plate1_1_013_[Well_39,_Field_1_(Spot_39)]__179741__0__0__1344__1024.tiff	idr0002-chrCondensation-t170/CP-output/plate1_1_013_[Well_39,_Field_1_(Spot_39)]__179741__0__0__1344__1024_combinedMask.tiff	plate1_1	39	Neg. ctrl	Neg. ctrl		2358	174.0	486.0	1.0654283960665711	0.6832310108739247	1.0	0.7839095744680851	0.8488167626763252	64.5416723079173	63.28506932918696	23.0	8.758654545630675	8.0	45.7058336900342	47.12847698414822	87.91803958502959	186.8399999999998	0.9667896678966792	2	0.001953153870999813	0.015548943541944027	172.23524616576992	487.90216924855054	172.00212044105174	487.6836301950806	176.0	501.0	51.5	166.5	491.0	1.0632441948673887	0.7164758036931026	1.0	0.7625	0.87340169064295	8.958554082691565	8.352349955359813	3.5	1.6388010003981899	1.5	5.65685424949238
33	24	idr0002-chrCondensation-t170/plate1_1_013_[Well_39,_Field_1_(Spot_39)]__179741__0__0__1344__1024.tiff	idr0002-chrCondensation-t170/CP-output/plate1_1_013_[Well_39,_Field_1_(Spot_39)]__179741__0__0__1344__1024_combinedMask.tiff	plate1_1	39	Neg. ctrl	Neg. ctrl		3547	872.0	508.0	1.0805342836794865	0.704310375590626	1.0	0.712678320273257	0.8250479967028046	80.46368686686655	79.71198153351854	27.730849247724095	10.523513356064246	9.433981132056603	56.15500932824442	57.12054137859017	68.45200061419467	232.4319999999995	0.9716477194904808	0	0.002494851127266884	0.020943008363246918	869.677782553522	509.6447901865446	869.2137017197632	509.57203270369325	876.0	529.0	nan	nan	nan	nan	nan	nan	nan	nan	nan	nan	nan	nan	nan	nan
33	25	idr0002-chrCondensation-t170/plate1_1_013_[Well_39,_Field_1_(Spot_39)]__179741__0__0__1344__1024.tiff	idr0002-chrCondensation-t170/CP-output/plate1_1_013_[Well_39,_Field_1_(Spot_39)]__179741__0__0__1344__1024_combinedMask.tiff	plate1_1	39	Neg. ctrl	Neg. ctrl		2097	1039.0	517.0	1.0078703383805134	0.46007885985452546	1.0	0.7755177514792899	0.8941895693447763	54.82216536800991	54.67174773134658	24.186773244895647	8.758640308695394	7.615773105863909	48.25891707159494	48.67539762465689	-45.56609738717246	171.66799999999986	0.9712830013895322	2	0.0018310826271772385	0.01766994781792164	1038.2062318544283	516.9956886833863	1038.2732474964234	516.9799713876968	1044.0	511.0	51.5	1032.5	516.5	1.177790477281619	0.7807448367327057	1.0	0.6388888888888888	0.7896903961097105	10.61874102293892	10.032063472395627	3.08113883008419	1.6003383132688191	1.4142135623730951	6.001150949882604
33	26	idr0002-chrCondensation-t170/plate1_1_013_[Well_39,_Field_1_(Spot_39)]__179741__0__0__1344__1024.tiff	idr0002-chrCondensation-t170/CP-output/plate1_1_013_[Well_39,_Field_1_(Spot_39)]__179741__0__0__1344__1024_combinedMask.tiff	plate1_1	39	Neg. ctrl	Neg. ctrl		2743	689.0	525.0	1.0163021627946678	0.5184110171172209	1.0	0.7752967778405879	0.8831027914403133	63.976279875725	63.89053137985315	27.16615541441225	9.855064287089595	8.94427190999916	54.07494798887929	54.70813722599835	-35.07600702406329	197.56599999999966	0.9749422427581302	2	0.0030365455895662308	0.01902800053358078	690.8418768268061	523.7016781857578	690.8669340138534	523.5326285089318	695.0	526.0	10.5	690.5	516.5	1.0144052924882165	0.6362973786018638	1.0	0.75	0.809648098080874	4.209587030038886	3.3839144678161843	1.7071067811865475	1.1222081926836576	1.0	2.414213562373095
33	27	idr0002-chrCondensation-t170/plate1_1_013_[Well_39,_Field_1_(Spot_39)]__179741__0__0__1344__1024.tiff	idr0002-chrCondensation-t170/CP-output/plate1_1_013_[Well_39,_Field_1_(Spot_39)]__179741__0__0__1344__1024_combinedMask.tiff	plate1_1	39	Neg. ctrl	Neg. ctrl		2382	221.0	598.0	1.1343657657393353	0.7767234806284796	1.0	0.6732617297908423	0.7997445615091408	70.12386011698158	68.24954212300622	21.02379604162864	8.372103212140082	7.615773105863909	43.398963614307725	44.16693502875761	51.13319327836441	193.46399999999974	0.9560505719446113	1	0.002716105431318283	0.017792019993066788	225.1912648045326	600.323293091266	225.65659109991603	600.5184718723762	219.0	604.0	30.0	229.0	609.0	1.1747229418756502	0.7778059312837278	1.0	0.7142857142857143	0.7861804063502633	8.111439333383826	7.211102550927978	2.8284271247461903	1.3711854304703819	1.0	4.510671108178233
33	28	idr0002-chrCondensation-t170/plate1_1_013_[Well_39,_Field_1_(Spot_39)]__179741__0__0__1344__1024.tiff	idr0002-chrCondensation-t170/CP-output/plate1_1_013_[Well_39,_Field_1_(Spot_39)]__179741__0__0__1344__1024_combinedMask.tiff	plate1_1	39	Neg. ctrl	Neg. ctrl		2442	29.0	604.0	1.0416375627283914	0.6568915375279898	1.0	0.752542372881356	0.883266312540164	64.20840502884349	63.8200595424354	24.041630560342615	9.180524102257454	8.06225774829855	47.37615433949868	48.41217970301942	49.25825481700156	186.39399999999972	0.975434391851408	5	0.002166781574487686	0.016784925013780594	31.25928558784999	606.4126771329719	31.18140868140868	605.9037674037675	41.0	611.0	43.0	33.6	607.2	1.0869256098514897	0.5558545355927955	1.0	0.6776462585034013	0.8660191550687106	7.354983860549899	6.688001137011878	2.7951369514580784	1.4894616769378188	1.247213595499958	5.071615531935466
33	29	idr0002-chrCondensation-t170/plate1_1_013_[Well_39,_Field_1_(Spot_39)]__179741__0__0__1344__1024.tiff	idr0002-chrCondensation-t170/CP-output/plate1_1_013_[Well_39,_Field_1_(Spot_39)]__179741__0__0__1344__1024_combinedMask.tiff	plate1_1	39	Neg. ctrl	Neg. ctrl		2642	501.0	604.0	1.0384400503744902	0.6250768688278756	1.0	0.7624819624819624	0.8732981601437709	65.8291761208799	65.0	24.73863375370596	9.49570901452986	8.48528137423857	49.53611002565251	51.38383231829487	-67.82833432318816	194.9799999999997	0.9740092165898614	0	0.007553216069936752	0.024902723729610443	498.0246728185781	607.9762172017602	498.18584405753217	608.4208932626798	492.0	609.0	nan	nan	nan	nan	nan	nan	nan	nan	nan	nan	nan	nan	nan	nan
33	30	idr0002-chrCondensation-t170/plate1_1_013_[Well_39,_Field_1_(Spot_39)]__179741__0__0__1344__1024.tiff	idr0002-chrCondensation-t170/CP-output/plate1_1_013_[Well_39,_Field_1_(Spot_39)]__179741__0__0__1344__1024_combinedMask.tiff	plate1_1	39	Neg. ctrl	Neg. ctrl		1724	766.0	612.0	1.0372072628073317	0.6236488895336891	1.0	0.8244858919177427	0.8850169261908186	53.135867191188545	52.55473337388365	20.12461179749811	7.734955909221786	7.0	40.0	41.53655115994181	88.15192776316611	156.45799999999994	0.9715412792335868	1	0.0018768589943647385	0.016189822927117348	764.7229541218328	611.3411904828255	764.9106728538283	611.2424593967518	762.0	606.0	8.0	765.0	597.0	0.9572040116406401	0.6050687874450796	1.0	0.8888888888888888	0.857439244064607	3.5504413610999106	2.8284271247461903	1.4142135623730951	1.051776695296637	1.0	2.0
33	31	idr0002-chrCondensation-t170/plate1_1_013_[Well_39,_Field_1_(Spot_39)]__179741__0__0__1344__1024.tiff	idr0002-chrCondensation-t170/CP-output/plate1_1_013_[Well_39,_Field_1_(Spot_39)]__179741__0__0__1344__1024_combinedMask.tiff	plate1_1	39	Neg. ctrl	Neg. ctrl		2785	113.0	635.0	1.0218364865245442	0.5114185869601084	1.0	0.7367724867724867	0.8775115417427936	64.50444737510041	63.324560795950255	26.40075756488817	9.794803119094281	8.602325267042627	54.2082205742736	55.43071860801257	54.014723514201705	199.70599999999968	0.9698763712345464	3	0.0020218193531036377	0.01737239584326744	115.34856625706404	634.6124006354114	115.46175942549371	634.7281867145422	110.0	635.0	36.666666666666664	116.0	632.6666666666666	1.0044474753549777	0.56335002125287	1.0	0.771885521885522	0.8417320165263371	6.513366449916252	5.834507680884793	2.60947570824873	1.4248009839023394	1.3333333333333333	4.3974627184750394
33	32	idr0002-chrCondensation-t170/plate1_1_013_[Well_39,_Field_1_(Spot_39)]__179741__0__0__1344__1024.tiff	idr0002-chrCondensation-t170/CP-output/plate1_1_013_[Well_39,_Field_1_(Spot_39)]__179741__0__0__1344__1024_combinedMask.tiff	plate1_1	39	Neg. ctrl	Neg. ctrl		1642	721.0	668.0	1.1177819543690255	0.7785553109837151	1.0	0.7518315018315018	0.8351535738138549	57.87260363849009	56.293871780150276	17.88854381999832	7.18694259800475	6.4031242374328485	35.41750979388585	36.31945673046104	-16.25198816427336	157.18399999999994	0.9698759598346129	1	0.00234988983720541	0.016418708488345146	723.1818668180465	668.6144100346486	722.7490864799025	668.4908647990255	728.0	671.0	10.0	742.0	667.0	1.0367255756846316	0.7841128230170716	1.0	0.8333333333333334	0.9249340902219712	4.465826008891225	3.605551275463989	1.4142135623730951	1.082842712474619	1.0	2.0
33	33	idr0002-chrCondensation-t170/plate1_1_013_[Well_39,_Field_1_(Spot_39)]__179741__0__0__1344__1024.tiff	idr0002-chrCondensation-t170/CP-output/plate1_1_013_[Well_39,_Field_1_(Spot_39)]__179741__0__0__1344__1024_combinedMask.tiff	plate1_1	39	Neg. ctrl	Neg. ctrl		4904	1097.0	700.0	1.0679152896973216	0.6515874836575576	1.0	0.7363363363363363	0.8309394026000483	91.88149216285993	90.02777349240623	32.31098884280702	12.28466417695197	11.180339887498949	69.03665301460855	69.69886486740293	13.764339273050513	272.32999999999936	0.9648794884407284	2	0.0034332796931266785	0.021210040897130966	1099.2091944570764	695.6597969990416	1099.8699021207178	695.6678221859706	1104.0	696.0	62.5	1105.5	701.0	1.0442787791653036	0.544332847674972	1.0	0.7050619834710744	0.7941211246725424	9.522124390216225	9.048381857836244	4.106795965940347	1.8039876257391847	1.5	7.379024325749306
33	34	idr0002-chrCondensation-t170/plate1_1_013_[Well_39,_Field_1_(Spot_39)]__179741__0__0__1344__1024.tiff	idr0002-chrCondensation-t170/CP-output/plate1_1_013_[Well_39,_Field_1_(Spot_39)]__179741__0__0__1344__1024_combinedMask.tiff	plate1_1	39	Neg. ctrl	Neg. ctrl		1799	715.0	888.0	1.0504449032447152	0.6820921572066007	1.0	0.7207532051282052	0.8579768211203882	55.96271015259753	55.0	20.248456731316587	7.877385555667047	7.0710678118654755	40.0	40.9236396888897	39.073276118105014	162.3239999999999	0.9672043010752688	1	0.0030289161950349808	0.02048523724079132	715.841705979586	888.9484536956795	715.8543635352974	888.9994441356309	719.0	885.0	24.0	720.0	892.0	1.081740525975652	0.7360974895908151	1.0	0.8	0.7806040834191298	6.825785253716625	6.4031242374328485	2.23606797749979	1.3116128610257949	1.0	4.0
33	35	idr0002-chrCondensation-t170/plate1_1_013_[Well_39,_Field_1_(Spot_39)]__179741__0__0__1344__1024.tiff	idr0002-chrCondensation-t170/CP-output/plate1_1_013_[Well_39,_Field_1_(Spot_39)]__179741__0__0__1344__1024_combinedMask.tiff	plate1_1	39	Neg. ctrl	Neg. ctrl		501	124.0	894.0	1.0247822366397208	0.45949546659193974	1.0	0.639030612244898	0.8244114024313418	27.0670458928512	27.892651361962706	11.313708498984761	4.310736337951625	3.605551275463989	22.4	24.040411926204822	39.506587820445816	87.38800000000005	0.9399624765478424	0	0.011940184980630875	0.02321660239249468	124.09937376011052	894.1018754287976	124.84630738522954	894.4730538922156	123.0	891.0	nan	nan	nan	nan	nan	nan	nan	nan	nan	nan	nan	nan	nan	nan
33	36	idr0002-chrCondensation-t170/plate1_1_013_[Well_39,_Field_1_(Spot_39)]__179741__0__0__1344__1024.tiff	idr0002-chrCondensation-t170/CP-output/plate1_1_013_[Well_39,_Field_1_(Spot_39)]__179741__0__0__1344__1024_combinedMask.tiff	plate1_1	39	Neg. ctrl	Neg. ctrl		1509	793.0	901.0	1.0546134296858272	0.690163364200139	1.0	0.7698979591836734	0.8643843242736956	51.550683459994744	51.10772935672255	18.384776310850235	7.213336710521162	6.4031242374328485	36.67151483099655	37.304837594305866	65.40265691251804	148.11399999999998	0.9666880204996795	0	0.005279622972011566	0.021530479192733765	791.4467724229314	898.5247435576156	791.752816434725	898.0218687872764	790.0	906.0	nan	nan	nan	nan	nan	nan	nan	nan	nan	nan	nan	nan	nan	nan
33	37	idr0002-chrCondensation-t170/plate1_1_013_[Well_39,_Field_1_(Spot_39)]__179741__0__0__1344__1024.tiff	idr0002-chrCondensation-t170/CP-output/plate1_1_013_[Well_39,_Field_1_(Spot_39)]__179741__0__0__1344__1024_combinedMask.tiff	plate1_1	39	Neg. ctrl	Neg. ctrl		237	36.0	904.0	1.017213066113656	0.48093178849893536	1.0	0.7337461300309598	0.8406266981269976	18.68464200427453	18.681541692269406	8.0	3.153867396157661	2.8284271247461903	16.0	16.38190961275065	-16.477686973041077	59.52200000000002	0.931237721021611	0	0.005172807723283768	0.017929350025951862	36.30039770865895	904.5248200790764	36.32911392405063	904.4767932489451	38.0	905.0	nan	nan	nan	nan	nan	nan	nan	nan	nan	nan	nan	nan	nan	nan
33	38	idr0002-chrCondensation-t170/plate1_1_013_[Well_39,_Field_1_(Spot_39)]__179741__0__0__1344__1024.tiff	idr0002-chrCondensation-t170/CP-output/plate1_1_013_[Well_39,_Field_1_(Spot_39)]__179741__0__0__1344__1024_combinedMask.tiff	plate1_1	39	Neg. ctrl	Neg. ctrl		721	147.0	908.0	1.0275689436827626	0.3921105526010925	1.0	0.64375	0.7761467088487677	31.985588028759253	34.52535300326414	13.601470508735444	4.989946322457383	4.242640687119285	27.72724292099739	29.424121433405414	27.130773612837803	108.04400000000005	0.9309231762427371	0	0.00469977967441082	0.016601815819740295	146.78767823320635	908.4674483525587	147.1386962552011	907.747572815534	149.0	913.0	nan	nan	nan	nan	nan	nan	nan	nan	nan	nan	nan	nan	nan	nan
33	39	idr0002-chrCondensation-t170/plate1_1_013_[Well_39,_Field_1_(Spot_39)]__179741__0__0__1344__1024.tiff	idr0002-chrCondensation-t170/CP-output/plate1_1_013_[Well_39,_Field_1_(Spot_39)]__179741__0__0__1344__1024_combinedMask.tiff	plate1_1	39	Neg. ctrl	Neg. ctrl		871	59.0	912.0	1.0408718154121854	0.4809003183476721	1.0	0.6548872180451127	0.757361932434106	36.13868713277907	37.8549864614954	14.422205101855956	5.330796382833148	5.0	31.304951684997057	31.685507368802565	-89.17563247659986	120.21600000000005	0.9202324352879027	0	0.0023346301168203354	0.013183794915676117	59.34677191294102	911.1703573287932	59.6406429391504	910.4535017221584	58.0	914.0	nan	nan	nan	nan	nan	nan	nan	nan	nan	nan	nan	nan	nan	nan
33	40	idr0002-chrCondensation-t170/plate1_1_013_[Well_39,_Field_1_(Spot_39)]__179741__0__0__1344__1024.tiff	idr0002-chrCondensation-t170/CP-output/plate1_1_013_[Well_39,_Field_1_(Spot_39)]__179741__0__0__1344__1024_combinedMask.tiff	plate1_1	39	Neg. ctrl	Neg. ctrl		2558	1287.0	933.0	1.0718133932832568	0.70573984136278	1.0	0.7113459399332592	0.8566911056003963	68.11728104643304	66.40030120413611	23.323807579381203	9.105301155036292	8.06225774829855	46.50784138556452	48.259123915615554	-51.49096136297438	193.70599999999968	0.9680227057710501	1	0.002227816730737686	0.01745632104575634	1287.396197874581	935.1649603880797	1287.547693510555	935.1567630961689	1283.0	936.0	8.0	1281.0	927.0	0.9572040116406401	0.6050687874450796	1.0	0.8888888888888888	0.857439244064607	3.5504413610999106	2.8284271247461903	1.4142135623730951	1.051776695296637	1.0	2.0
33	41	idr0002-chrCondensation-t170/plate1_1_013_[Well_39,_Field_1_(Spot_39)]__179741__0__0__1344__1024.tiff	idr0002-chrCondensation-t170/CP-output/plate1_1_013_[Well_39,_Field_1_(Spot_39)]__179741__0__0__1344__1024_combinedMask.tiff	plate1_1	39	Neg. ctrl	Neg. ctrl		2561	49.0	971.0	1.0774771252603574	0.7142801430723628	1.0	0.7963308457711443	0.8477410251458983	68.61417422165775	67.91170738539859	23.53720459187964	9.052783465237743	8.06225774829855	47.0	48.02030899094505	80.49270160628421	194.83999999999975	0.9726547664261299	6	0.00239566620439291	0.017853055149316788	48.69448451980157	964.8092769058136	48.08668488871535	964.7048028114018	52.0	981.0	21.833333333333332	48.833333333333336	963.8333333333334	1.0917901630631777	0.6828496067655832	1.0	0.6695011337868481	0.7820854741086792	6.101905905943373	5.458312758904403	2.1068310541312427	1.2569836373417125	1.0690355937288492	3.4890293290940626
47	1	idr0002-chrCondensation-t170/plate1_1_013_[Well_51,_Field_1_(Spot_51)]__179748__0__0__1344__1024.tiff	idr0002-chrCondensation-t170/CP-output/plate1_1_013_[Well_51,_Field_1_(Spot_51)]__179748__0__0__1344__1024_combinedMask.tiff	plate1_1	51	PJA1	s34567_PJA1		602	56.0	21.0	1.1853272054497561	0.823800695851367	1.0	0.6967592592592593	0.7404747636790491	37.103207498783014	35.35533905932738	10.0	4.275543098704983	4.0	19.82850880104728	21.033049220516382	77.17023752798225	101.07600000000004	0.9297297297297299	0	0.012252994813024998	0.02706950530409813	57.235882143198886	27.471475818550577	57.21594684385382	27.323920265780732	55.0	25.0	nan	nan	nan	nan	nan	nan	nan	nan	nan	nan	nan	nan	nan	nan
47	2	idr0002-chrCondensation-t170/plate1_1_013_[Well_51,_Field_1_(Spot_51)]__179748__0__0__1344__1024.tiff	idr0002-chrCondensation-t170/CP-output/plate1_1_013_[Well_51,_Field_1_(Spot_51)]__179748__0__0__1344__1024_combinedMask.tiff	plate1_1	51	PJA1	s34567_PJA1		1216	875.0	31.0	1.1706875345966719	0.825060155017859	1.0	0.7947712418300653	0.7760981838072355	52.400739697909444	50.80354318352215	14.866068747318506	6.083915400528186	5.656854249492381	29.0	29.60877079606715	88.55719860062834	140.318	0.9586125344895547	0	0.009231708943843842	0.023224230855703354	875.2107311595609	33.768668038639504	875.1060855263158	33.74177631578947	876.0	39.0	nan	nan	nan	nan	nan	nan	nan	nan	nan	nan	nan	nan	nan	nan
47	3	idr0002-chrCondensation-t170/plate1_1_013_[Well_51,_Field_1_(Spot_51)]__179748__0__0__1344__1024.tiff	idr0002-chrCondensation-t170/CP-output/plate1_1_013_[Well_51,_Field_1_(Spot_51)]__179748__0__0__1344__1024_combinedMask.tiff	plate1_1	51	PJA1	s34567_PJA1		1084	169.0	103.0	1.0523064560555286	0.6525056307109205	1.0	0.7591036414565826	0.8472019351468206	42.95438866684616	42.720018726587654	15.811388300841896	6.064071127858788	5.385164807134504	32.19937887599697	32.55014311150637	-16.91690670491844	126.80200000000005	0.9533861037818819	0	0.001281757839024067	0.013763638213276863	170.2362710460224	103.57974228260277	170.16974169741698	103.82380073800738	171.0	99.0	nan	nan	nan	nan	nan	nan	nan	nan	nan	nan	nan	nan	nan	nan
47	4	idr0002-chrCondensation-t170/plate1_1_013_[Well_51,_Field_1_(Spot_51)]__179748__0__0__1344__1024.tiff	idr0002-chrCondensation-t170/CP-output/plate1_1_013_[Well_51,_Field_1_(Spot_51)]__179748__0__0__1344__1024_combinedMask.tiff	plate1_1	51	PJA1	s34567_PJA1		1354	767.0	132.0	1.0106986703372167	0.40140340160922766	1.0	0.8073941562313656	0.898260512682908	43.522696552285005	43.266615305567875	19.0	7.049930823425669	6.324555320336759	38.0	39.862497151439285	8.275670140332656	137.63000000000005	0.9685264663805435	1	0.0029602497816085815	0.02238498441874981	766.0574369992239	132.73247087948815	765.8101920236337	132.61447562776956	772.0	143.0	87.0	766.0	135.0	1.0106102098171674	0.2784966840207795	1.0	0.71900826446281	0.8818547661967071	10.861729863688051	10.44030650891055	5.0	2.0740384667672256	2.0	9.391485505499118
47	5	idr0002-chrCondensation-t170/plate1_1_013_[Well_51,_Field_1_(Spot_51)]__179748__0__0__1344__1024.tiff	idr0002-chrCondensation-t170/CP-output/plate1_1_013_[Well_51,_Field_1_(Spot_51)]__179748__0__0__1344__1024_combinedMask.tiff	plate1_1	51	PJA1	s34567_PJA1		1373	663.0	149.0	1.0052560519430076	0.10676184255315375	1.0	0.778344671201814	0.9044925512024211	42.03085131186456	42.5440947723653	19.6468827043885	7.1285763448281125	6.324555320336759	41.0	41.79062909688609	61.56684986743482	138.11400000000003	0.9682651622002821	4	0.0029449909925460815	0.020981155335903168	663.8853915557389	149.00962137870533	663.7836853605244	148.7523670793882	657.0	151.0	30.0	665.0	147.75	1.4309892814166478	0.712762142055117	1.0	0.55	0.6848481459699174	8.357611161148302	7.838442792890705	2.3267839473413163	1.3233874073291616	1.1035533905932737	4.340990257669732
47	6	idr0002-chrCondensation-t170/plate1_1_013_[Well_51,_Field_1_(Spot_51)]__179748__0__0__1344__1024.tiff	idr0002-chrCondensation-t170/CP-output/plate1_1_013_[Well_51,_Field_1_(Spot_51)]__179748__0__0__1344__1024_combinedMask.tiff	plate1_1	51	PJA1	s34567_PJA1		977	93.0	154.0	1.0164245489823116	0.4759764504099099	1.0	0.7544401544401544	0.8872954075318361	37.76748298957326	37.69615364994153	16.1245154965971	5.996353911654779	5.385164807134504	32.526911934581186	33.214916018948564	-37.27482972164792	117.63000000000007	0.9616141732283466	0	0.0014953846111893654	0.014465552754700184	93.24650212998588	152.9885464717083	93.41453428863869	153.19959058341863	92.0	148.0	nan	nan	nan	nan	nan	nan	nan	nan	nan	nan	nan	nan	nan	nan
47	7	idr0002-chrCondensation-t170/plate1_1_013_[Well_51,_Field_1_(Spot_51)]__179748__0__0__1344__1024.tiff	idr0002-chrCondensation-t170/CP-output/plate1_1_013_[Well_51,_Field_1_(Spot_51)]__179748__0__0__1344__1024_combinedMask.tiff	plate1_1	51	PJA1	s34567_PJA1		1423	50.0	227.0	1.0245076069269725	0.5766154648428887	1.0	0.7411458333333333	0.8866754347684062	47.16961268506651	47.38143096192854	19.313207915827967	7.147267041971765	6.324555320336759	38.26355968803739	38.53831273111553	14.382995250121203	142.01200000000003	0.9650729060698542	2	0.004180969670414925	0.028137637302279472	50.851184519805855	228.39697738965586	50.80042164441321	228.05692199578357	51.0	232.0	69.5	50.0	228.5	1.0352697497581296	0.5436623849792594	1.0	0.6878205128205128	0.8321565937705684	9.404097808616333	8.874065077133151	3.946461113496085	1.8345898306825532	1.618033988749895	7.0710678118654755
47	8	idr0002-chrCondensation-t170/plate1_1_013_[Well_51,_Field_1_(Spot_51)]__179748__0__0__1344__1024.tiff	idr0002-chrCondensation-t170/CP-output/plate1_1_013_[Well_51,_Field_1_(Spot_51)]__179748__0__0__1344__1024_combinedMask.tiff	plate1_1	51	PJA1	s34567_PJA1		1874	1000.0	243.0	1.012505172266159	0.517914076764134	1.0	0.7655228758169934	0.8880905792768023	52.7910193019989	52.630789467763066	22.67156809750927	8.26466108691656	7.211102550927978	44.721359549995796	45.15916124159832	35.136984684515376	162.83999999999992	0.9684754521963824	6	0.002105744555592537	0.018310826271772385	999.0030816914967	242.45486158014725	999.0752401280683	242.39434364994665	989.0	243.0	25.166666666666668	998.1666666666666	242.16666666666666	1.1637727466539685	0.7281167134615704	1.0	0.6351701539201539	0.7418280723962916	6.677236464376951	5.677404085119338	2.1202248919563935	1.2794357899942728	1.0690355937288492	3.4850098788487576
47	9	idr0002-chrCondensation-t170/plate1_1_013_[Well_51,_Field_1_(Spot_51)]__179748__0__0__1344__1024.tiff	idr0002-chrCondensation-t170/CP-output/plate1_1_013_[Well_51,_Field_1_(Spot_51)]__179748__0__0__1344__1024_combinedMask.tiff	plate1_1	51	PJA1	s34567_PJA1		1506	1173.0	248.0	1.0187468806974382	0.5601407755163708	1.0	0.7985153764581124	0.9038529371697662	48.11708674411149	48.30113870293329	19.924858845171276	7.430727227957056	6.708203932499369	39.7388023698891	39.86007127593981	-62.69404473084311	144.70000000000002	0.970673541733806	1	0.0029602497816085815	0.021499961614608765	1171.7673473728448	249.51410136572187	1171.726427622842	249.5710491367862	1169.0	257.0	4.0	1181.0	244.0	0.7853981633974483	0.0	1.0	1.0	0.7853981633974483	2.0900000000000003	1.4142135623730951	1.0	1.0	1.0	1.0
47	10	idr0002-chrCondensation-t170/plate1_1_013_[Well_51,_Field_1_(Spot_51)]__179748__0__0__1344__1024.tiff	idr0002-chrCondensation-t170/CP-output/plate1_1_013_[Well_51,_Field_1_(Spot_51)]__179748__0__0__1344__1024_combinedMask.tiff	plate1_1	51	PJA1	s34567_PJA1		829	889.0	323.0	1.0046372832353485	0.31875327383281316	1.0	0.7619485294117647	0.9033434217292897	33.43792175325126	33.37663853655727	15.524174696260024	5.616559292611552	5.0	31.0	31.69372363901488	-64.63895124018202	107.38800000000005	0.9572748267898383	0	0.00639352947473526	0.019897764548659325	888.978602936444	323.6370499360964	889.1230398069964	323.3715319662244	886.0	323.0	nan	nan	nan	nan	nan	nan	nan	nan	nan	nan	nan	nan	nan	nan
47	11	idr0002-chrCondensation-t170/plate1_1_013_[Well_51,_Field_1_(Spot_51)]__179748__0__0__1344__1024.tiff	idr0002-chrCondensation-t170/CP-output/plate1_1_013_[Well_51,_Field_1_(Spot_51)]__179748__0__0__1344__1024_combinedMask.tiff	plate1_1	51	PJA1	s34567_PJA1		1595	310.0	354.0	1.018207382729296	0.5277037453215767	1.0	0.7911706349206349	0.8964488252937504	48.99253545238522	48.05205510693585	20.09975124224178	7.592578535480164	6.708203932499369	40.47715405015526	41.61565533993378	-79.25507990734418	149.528	0.9707851491174678	3	0.003662165254354477	0.02560463920235634	309.47730862218583	352.34825789879477	309.717868338558	352.38369905956114	309.0	352.0	56.666666666666664	304.0	350.3333333333333	1.0419456605670054	0.5589545754882895	1.0	0.7741053391053391	0.9364900948338559	8.848077873197717	8.106824338861179	3.663572027532831	1.7463625449023077	1.4714045207910316	6.2761423749153975
47	12	idr0002-chrCondensation-t170/plate1_1_013_[Well_51,_Field_1_(Spot_51)]__179748__0__0__1344__1024.tiff	idr0002-chrCondensation-t170/CP-output/plate1_1_013_[Well_51,_Field_1_(Spot_51)]__179748__0__0__1344__1024_combinedMask.tiff	plate1_1	51	PJA1	s34567_PJA1		1582	907.0	364.0	1.0207265624347912	0.5650097981034768	1.0	0.7508305647840532	0.8426461126673912	49.44183896184722	49.33558553417604	20.0	7.5537976872843196	6.708203932499369	40.24922359499622	40.79367987543378	-16.845375025515626	153.59799999999998	0.9628727936701159	2	0.0023041125386953354	0.01925688609480858	905.8833493218126	365.43565376939233	905.9525916561315	364.83185840707966	910.0	374.0	62.5	901.0	358.0	0.9011425369798823	0.2601890405242002	1.0	0.8878205128205128	0.8279060071361484	7.809572456562571	7.226309186389197	3.3284271247461903	1.6921197011239677	1.5	5.803300858899107
47	13	idr0002-chrCondensation-t170/plate1_1_013_[Well_51,_Field_1_(Spot_51)]__179748__0__0__1344__1024.tiff	idr0002-chrCondensation-t170/CP-output/plate1_1_013_[Well_51,_Field_1_(Spot_51)]__179748__0__0__1344__1024_combinedMask.tiff	plate1_1	51	PJA1	s34567_PJA1		1694	87.0	368.0	1.0508784313530697	0.6655660931713907	1.0	0.7515527950310559	0.8878854613836117	53.92963050492637	52.839379254491625	19.72308292331602	7.632018305782224	7.0	39.0	40.24978190212192	52.42986940029702	154.83999999999995	0.971887550200803	2	0.0019684135913848877	0.01734950765967369	86.28732195654068	369.95905004576804	86.64521841794569	369.8482880755608	84.0	376.0	72.5	89.0	368.5	1.010181500890383	0.5175187974584445	1.0	0.7805735930735931	0.9934312565713106	10.2404251348358	9.660236508291767	4.495358041299246	1.9497103825652864	1.7071067811865475	7.919349550499537
47	14	idr0002-chrCondensation-t170/plate1_1_013_[Well_51,_Field_1_(Spot_51)]__179748__0__0__1344__1024.tiff	idr0002-chrCondensation-t170/CP-output/plate1_1_013_[Well_51,_Field_1_(Spot_51)]__179748__0__0__1344__1024_combinedMask.tiff	plate1_1	51	PJA1	s34567_PJA1		1645	875.0	399.0	1.0341738081848617	0.609927728904891	1.0	0.7152173913043478	0.8793372778093742	51.56071870756665	51.62363799656123	19.849433241279208	7.566167939730631	6.708203932499369	39.6	40.85965469862963	-58.10659649855056	153.32399999999996	0.9667940052894504	1	0.0029602497816085815	0.018188754096627235	875.8930803923438	398.25283505519945	874.9799392097265	399.2528875379939	880.0	393.0	137.0	872.0	411.0	1.0094722560854272	0.4722215100923872	1.0	0.7527472527472527	0.9369243194219278	14.143130846729575	13.92838827718412	6.082762530298219	2.5093599028899787	2.23606797749979	11.700427342623003
47	15	idr0002-chrCondensation-t170/plate1_1_013_[Well_51,_Field_1_(Spot_51)]__179748__0__0__1344__1024.tiff	idr0002-chrCondensation-t170/CP-output/plate1_1_013_[Well_51,_Field_1_(Spot_51)]__179748__0__0__1344__1024_combinedMask.tiff	plate1_1	51	PJA1	s34567_PJA1		2220	225.0	408.0	1.0622056852028086	0.6852991017921637	1.0	0.7581967213114754	0.8507702078827803	62.59090890851422	62.6418390534633	23.021728866442675	8.575375055757942	7.810249675906654	46.75973270603379	45.58256333326947	72.99979715708515	181.08199999999977	0.9700677299541186	2	0.0019836723804473877	0.0161287859082222	225.94632446139866	413.1693623078277	225.73333333333332	413.1945945945946	227.0	415.0	57.0	224.0	414.5	1.009795758084953	0.4187413249193249	1.0	0.7232142857142857	0.8817763188423526	8.917570417394455	8.787870015133759	3.702459173643832	1.776692065604552	1.7071067811865475	7.0710678118654755
47	16	idr0002-chrCondensation-t170/plate1_1_013_[Well_51,_Field_1_(Spot_51)]__179748__0__0__1344__1024.tiff	idr0002-chrCondensation-t170/CP-output/plate1_1_013_[Well_51,_Field_1_(Spot_51)]__179748__0__0__1344__1024_combinedMask.tiff	plate1_1	51	PJA1	s34567_PJA1		911	565.0	481.0	1.332022399165165	0.8845708262520044	1.0	0.7436734693877551	0.7035568889796238	50.366856427089374	48.373546489791295	11.0	4.882141045300592	4.47213595499958	23.252734359047192	23.491398450709877	-88.75915481016501	127.56000000000004	0.9225316455696203	0	0.012802318669855595	0.028091859072446823	564.7930335431339	491.01932974978257	565.2206366630077	491.8847420417124	564.0	493.0	nan	nan	nan	nan	nan	nan	nan	nan	nan	nan	nan	nan	nan	nan
47	17	idr0002-chrCondensation-t170/plate1_1_013_[Well_51,_Field_1_(Spot_51)]__179748__0__0__1344__1024.tiff	idr0002-chrCondensation-t170/CP-output/plate1_1_013_[Well_51,_Field_1_(Spot_51)]__179748__0__0__1344__1024_combinedMask.tiff	plate1_1	51	PJA1	s34567_PJA1		3952	976.0	494.0	1.069105276985052	0.6773603910127595	1.0	0.7414634146341463	0.7605528769124666	83.45103073073469	82.71033792700887	28.635642126552707	10.812308243602935	9.848857801796104	58.502136713115014	61.39086295824538	-10.7986063808337	255.53399999999948	0.9446635592207482	0	0.010635538026690483	0.026276035234332085	979.097277630517	490.42607118900276	978.6581477732793	491.73582995951415	986.0	483.0	nan	nan	nan	nan	nan	nan	nan	nan	nan	nan	nan	nan	nan	nan
47	18	idr0002-chrCondensation-t170/plate1_1_013_[Well_51,_Field_1_(Spot_51)]__179748__0__0__1344__1024.tiff	idr0002-chrCondensation-t170/CP-output/plate1_1_013_[Well_51,_Field_1_(Spot_51)]__179748__0__0__1344__1024_combinedMask.tiff	plate1_1	51	PJA1	s34567_PJA1		1358	810.0	504.0	1.0036770483696535	0.3745521225737716	1.0	0.7698412698412699	0.889271769748831	43.1914891687133	43.01162633521314	19.924858845171276	7.164819047080322	6.324555320336759	39.354796403996296	40.047401874663144	33.354699555642355	138.52800000000002	0.9662041977943793	3	0.002197299152612686	0.018432898446917534	809.6325463888461	503.32481923595174	809.9226804123712	503.5913107511046	806.0	499.0	10.0	813.3333333333334	503.3333333333333	1.004400554580873	0.7165409015845136	1.0	0.8222222222222223	0.8065122479410575	4.0371568335414665	3.1903851561974546	1.4120226591665965	1.085840740824424	1.0	2.0
47	19	idr0002-chrCondensation-t170/plate1_1_013_[Well_51,_Field_1_(Spot_51)]__179748__0__0__1344__1024.tiff	idr0002-chrCondensation-t170/CP-output/plate1_1_013_[Well_51,_Field_1_(Spot_51)]__179748__0__0__1344__1024_combinedMask.tiff	plate1_1	51	PJA1	s34567_PJA1		1303	191.0	518.0	1.0171458804279427	0.5386862317996444	1.0	0.7755952380952381	0.9024415614401162	44.419535276425854	44.04543109109048	18.384776310850235	6.919093735456343	6.082762530298219	36.76955262170047	37.42374564539177	-52.76292369820693	134.70000000000002	0.9673348181143281	1	0.0029449909925460815	0.019684137776494026	190.70711295384828	518.6635188863195	190.9247889485802	519.1381427475058	190.0	517.0	10.0	182.0	518.0	1.0618583169133502	0.6061537772476427	1.0	0.625	0.599008288434261	4.164017571847042	3.1622776601683795	1.4142135623730951	1.082842712474619	1.0	2.6832815729997477
47	20	idr0002-chrCondensation-t170/plate1_1_013_[Well_51,_Field_1_(Spot_51)]__179748__0__0__1344__1024.tiff	idr0002-chrCondensation-t170/CP-output/plate1_1_013_[Well_51,_Field_1_(Spot_51)]__179748__0__0__1344__1024_combinedMask.tiff	plate1_1	51	PJA1	s34567_PJA1		1225	355.0	569.0	1.0911216687785419	0.7385069170218836	1.0	0.7113821138211383	0.845379412913023	48.36126880634694	47.634021455258214	16.1245154965971	6.342290908846943	5.830951894845301	31.895261282950674	32.60738720588346	41.718008997785745	134.94200000000006	0.9691455696202531	1	0.0030212849378585815	0.0235904473811388	356.27187464946127	571.1437689327302	356.33306122448977	571.214693877551	363.0	575.0	83.0	355.0	566.0	1.0342107609485938	0.5976662512490257	1.0	0.7545454545454545	0.882319107543945	11.610463508767873	11.180339887498949	4.47213595499958	2.013284650291728	2.0	8.94427190999916
47	21	idr0002-chrCondensation-t170/plate1_1_013_[Well_51,_Field_1_(Spot_51)]__179748__0__0__1344__1024.tiff	idr0002-chrCondensation-t170/CP-output/plate1_1_013_[Well_51,_Field_1_(Spot_51)]__179748__0__0__1344__1024_combinedMask.tiff	plate1_1	51	PJA1	s34567_PJA1		1292	106.0	584.0	1.1055559465196587	0.7669042195805408	1.0	0.7002710027100271	0.8310830928897206	50.74059866572334	50.0	16.15549442140351	6.459509859387771	5.830951894845301	32.19937887599697	32.56336647042186	54.90903208049097	139.77000000000004	0.9645390070921985	1	0.00325017049908638	0.02044709026813507	107.13043705383593	585.7358598503611	107.42260061919505	586.2616099071207	105.0	580.0	14.0	100.0	574.0	0.9731609896324068	0.2014110962450322	1.0	0.875	0.9433891639172344	4.2933121608570275	3.605551275463989	2.0	1.2020305089104422	1.0	3.0
47	22	idr0002-chrCondensation-t170/plate1_1_013_[Well_51,_Field_1_(Spot_51)]__179748__0__0__1344__1024.tiff	idr0002-chrCondensation-t170/CP-output/plate1_1_013_[Well_51,_Field_1_(Spot_51)]__179748__0__0__1344__1024_combinedMask.tiff	plate1_1	51	PJA1	s34567_PJA1		2510	1065.0	581.0	1.1245369700574799	0.7882724944233441	1.0	0.7578502415458938	0.8267465027066063	72.13632532604792	71.16881339463234	22.135943621178654	8.818359244929773	8.0	43.639431710323635	44.38737927592951	19.35088165414731	195.3239999999998	0.9730567939523164	4	0.0024261828511953354	0.018005646765232086	1067.0663937239347	582.760792617268	1068.500796812749	582.9908366533865	1062.0	582.0	32.25	1071.75	577.5	1.060438522875217	0.5938942737815154	1.0	0.6891098484848486	0.8470115091470801	6.3563196893563045	5.620012435435068	2.516123775561495	1.4057739262101303	1.25	4.111427157873052
47	23	idr0002-chrCondensation-t170/plate1_1_013_[Well_51,_Field_1_(Spot_51)]__179748__0__0__1344__1024.tiff	idr0002-chrCondensation-t170/CP-output/plate1_1_013_[Well_51,_Field_1_(Spot_51)]__179748__0__0__1344__1024_combinedMask.tiff	plate1_1	51	PJA1	s34567_PJA1		1328	856.0	590.0	1.0266284150176088	0.5977969056995507	1.0	0.7738927738927739	0.9007460065745028	45.962456824445304	45.48626166217664	18.35755975068582	6.953026326859198	6.203658925317489	36.332862852752505	36.8456927719825	-62.38283985030234	136.11400000000006	0.9682829019321909	2	0.0023346301168203354	0.01908903568983078	856.4917880925206	588.0565934232673	856.5609939759037	588.0459337349398	855.0	592.0	23.0	853.5	582.5	1.0612135314930344	0.6828832942161218	1.0	0.7291666666666667	0.8403397442757722	6.320634588736289	5.610662190663949	2.2071067811865475	1.2916841732228832	1.0	3.766997036863204
47	24	idr0002-chrCondensation-t170/plate1_1_013_[Well_51,_Field_1_(Spot_51)]__179748__0__0__1344__1024.tiff	idr0002-chrCondensation-t170/CP-output/plate1_1_013_[Well_51,_Field_1_(Spot_51)]__179748__0__0__1344__1024_combinedMask.tiff	plate1_1	51	PJA1	s34567_PJA1		1258	733.0	629.0	1.018004128572207	0.5504572119235347	1.0	0.7670731707317073	0.8977360377882259	43.83050735977638	43.41658669218482	18.384776310850235	6.8222412914582	6.0	36.062445840513924	36.59248537912624	-47.495389471500545	132.70000000000005	0.9650939777522056	2	0.003936829045414925	0.026398107409477234	734.3560713848459	627.7713627664446	734.329093799682	627.600158982512	740.0	624.0	33.0	733.0	634.5	1.0334588580695865	0.6474556389677036	1.0	0.8392857142857143	0.9952341677145121	7.343678203808436	6.500468956499207	2.802775637731995	1.4858130859989414	1.2071067811865475	4.5
47	25	idr0002-chrCondensation-t170/plate1_1_013_[Well_51,_Field_1_(Spot_51)]__179748__0__0__1344__1024.tiff	idr0002-chrCondensation-t170/CP-output/plate1_1_013_[Well_51,_Field_1_(Spot_51)]__179748__0__0__1344__1024_combinedMask.tiff	plate1_1	51	PJA1	s34567_PJA1		2172	1108.0	649.0	1.197491746396723	0.8391196703600462	1.0	0.7956043956043956	0.7721444360430041	71.42590552848019	70.03570517957252	19.0	7.855711332641955	7.0710678118654755	38.0	38.85189653004962	8.315396689745874	188.01199999999986	0.9629793837286633	1	0.0024872198700904846	0.018539711833000183	1099.9153810542712	647.3275601643428	1099.585635359116	647.4060773480663	1107.0	644.0	10.0	1098.0	642.0	1.0115928344559133	0.676523345555134	1.0	0.8333333333333334	0.9249340902219712	4.18353335561788	3.1622776601683795	1.4142135623730951	1.082842712474619	1.0	2.0
47	26	idr0002-chrCondensation-t170/plate1_1_013_[Well_51,_Field_1_(Spot_51)]__179748__0__0__1344__1024.tiff	idr0002-chrCondensation-t170/CP-output/plate1_1_013_[Well_51,_Field_1_(Spot_51)]__179748__0__0__1344__1024_combinedMask.tiff	plate1_1	51	PJA1	s34567_PJA1		670	185.0	653.0	1.007836477234782	0.4451162511466051	1.0	0.7477678571428571	0.9030049948146476	30.9143183148629	31.144823004794873	13.92838827718412	5.080038951175436	4.47213595499958	27.0	27.682930964444907	9.01811104037613	96.56000000000004	0.9537366548042703	0	0.004821851849555969	0.018432898446917534	185.72663616293744	652.9311774822245	185.43432835820894	653.276119402985	188.0	652.0	nan	nan	nan	nan	nan	nan	nan	nan	nan	nan	nan	nan	nan	nan
47	27	idr0002-chrCondensation-t170/plate1_1_013_[Well_51,_Field_1_(Spot_51)]__179748__0__0__1344__1024.tiff	idr0002-chrCondensation-t170/CP-output/plate1_1_013_[Well_51,_Field_1_(Spot_51)]__179748__0__0__1344__1024_combinedMask.tiff	plate1_1	51	PJA1	s34567_PJA1		1208	405.0	657.0	1.035173325500299	0.6387194994527452	1.0	0.7374847374847375	0.8853578825351057	44.71703305121732	43.829214001622255	17.0	6.587397145528071	5.830951894845301	33.54101966249684	34.407059016255985	-35.031152877856165	130.94200000000006	0.9648562300319489	0	0.004150453954935074	0.020279239863157272	404.791569838111	657.4632622003286	405.2955298013245	656.6663907284768	402.0	665.0	nan	nan	nan	nan	nan	nan	nan	nan	nan	nan	nan	nan	nan	nan
47	28	idr0002-chrCondensation-t170/plate1_1_013_[Well_51,_Field_1_(Spot_51)]__179748__0__0__1344__1024.tiff	idr0002-chrCondensation-t170/CP-output/plate1_1_013_[Well_51,_Field_1_(Spot_51)]__179748__0__0__1344__1024_combinedMask.tiff	plate1_1	51	PJA1	s34567_PJA1		1359	275.0	675.0	1.0289281649037094	0.5895508930015964	1.0	0.7743589743589744	0.8802669323195099	46.408482212482284	45.880278987817846	18.35755975068582	6.973149702040671	6.324555320336759	36.633879072388865	37.48558055332436	19.546366089478646	139.28600000000003	0.9676041295834816	2	0.003997864201664925	0.027664607390761375	273.0941202289926	675.2222365010633	272.7579102281089	675.066225165563	275.0	676.0	52.5	271.5	672.0	0.9982944664832858	0.5209307875560931	1.0	0.8283333333333334	1.0360560391682296	8.559071535032857	7.840397474060753	3.6502815398728847	1.7418687552122614	1.5	6.242640687119285
47	29	idr0002-chrCondensation-t170/plate1_1_013_[Well_51,_Field_1_(Spot_51)]__179748__0__0__1344__1024.tiff	idr0002-chrCondensation-t170/CP-output/plate1_1_013_[Well_51,_Field_1_(Spot_51)]__179748__0__0__1344__1024_combinedMask.tiff	plate1_1	51	PJA1	s34567_PJA1		1054	29.0	678.0	1.122352974102686	0.7883175727650054	1.0	0.6756410256410257	0.8017795511386632	46.740281763485854	46.010868281309364	14.142135623730951	5.8226160513184695	5.242092160363644	27.8	28.75782598928205	-40.63110750294295	128.52800000000008	0.9599271402550094	3	0.0013275351375341415	0.015609979629516602	27.553040667936394	679.1279668839737	27.467741935483872	679.1366223908918	31.0	685.0	34.0	26.0	680.3333333333334	1.0088137445350276	0.4658605688421431	1.0	0.7321428571428571	0.8610121429490377	6.756666076778003	6.159852241089726	2.7273474993351545	1.4753772019290565	1.2761423749153966	4.977917484271788
47	30	idr0002-chrCondensation-t170/plate1_1_013_[Well_51,_Field_1_(Spot_51)]__179748__0__0__1344__1024.tiff	idr0002-chrCondensation-t170/CP-output/plate1_1_013_[Well_51,_Field_1_(Spot_51)]__179748__0__0__1344__1024_combinedMask.tiff	plate1_1	51	PJA1	s34567_PJA1		2015	159.0	695.0	1.003113392499616	0.36601599220423997	1.0	0.7908163265306123	0.9096714239032844	52.48678259680103	52.392747589718944	24.331050121192877	8.640140890011118	7.615773105863909	48.0	48.84464921389675	3.3338208158144784	166.83999999999992	0.9717868338557993	3	0.0032959487289190292	0.021240558475255966	159.405192985926	695.8280483504884	159.19553349875932	695.175682382134	162.0	703.0	47.0	161.0	689.0	1.149299597381775	0.7595425318863676	1.0	0.5914141414141414	0.724615436139667	9.41694501656791	8.809311951110686	2.7885821042456485	1.5244658279286323	1.2761423749153966	4.478342947514801
47	31	idr0002-chrCondensation-t170/plate1_1_013_[Well_51,_Field_1_(Spot_51)]__179748__0__0__1344__1024.tiff	idr0002-chrCondensation-t170/CP-output/plate1_1_013_[Well_51,_Field_1_(Spot_51)]__179748__0__0__1344__1024_combinedMask.tiff	plate1_1	51	PJA1	s34567_PJA1		2282	770.0	694.0	1.1752529732273862	0.8175662589276486	1.0	0.6779560308972074	0.7543021958546878	71.54921166656588	70.26378868236469	21.0	8.001249446783742	7.211102550927978	42.05829288023945	41.20050706469669	25.791287417077495	194.9799999999997	0.947674418604651	2	0.005294879898428917	0.020981155335903168	765.1008040678394	691.1833565885265	763.3965819456618	690.1914986853637	761.0	690.0	24.0	774.0	699.0	1.0225057352525937	0.6460953219752461	1.0	0.7559523809523809	0.9650524430675157	6.061554073935285	5.221193774724449	2.121320343559643	1.3160562508124993	1.2071067811865475	3.4748737341529163
47	32	idr0002-chrCondensation-t170/plate1_1_013_[Well_51,_Field_1_(Spot_51)]__179748__0__0__1344__1024.tiff	idr0002-chrCondensation-t170/CP-output/plate1_1_013_[Well_51,_Field_1_(Spot_51)]__179748__0__0__1344__1024_combinedMask.tiff	plate1_1	51	PJA1	s34567_PJA1		1195	590.0	701.0	1.0292886651565298	0.5908201613478552	1.0	0.7861842105263158	0.8777058646940944	43.55208675968691	44.04543109109048	17.804493814764857	6.573854732709899	5.830951894845301	35.32987404449668	35.137966565324646	39.474847117629665	130.80200000000005	0.9687880016214026	2	0.0029831379652023315	0.023018235340714455	588.3375882480768	699.3665124858971	588.2828451882846	699.3489539748954	585.0	707.0	37.5	586.0	700.0	1.0946107452283842	0.7293014529129745	1.0	0.6694444444444445	0.8095251531728564	7.848455545557554	6.979484467752359	2.5098824189185422	1.4696958228101233	1.2071067811865475	4.596194077712559
47	33	idr0002-chrCondensation-t170/plate1_1_013_[Well_51,_Field_1_(Spot_51)]__179748__0__0__1344__1024.tiff	idr0002-chrCondensation-t170/CP-output/plate1_1_013_[Well_51,_Field_1_(Spot_51)]__179748__0__0__1344__1024_combinedMask.tiff	plate1_1	51	PJA1	s34567_PJA1		525	48.0	709.0	1.5634796243326434	0.9093288373406013	1.0	0.5131964809384164	0.4392094369120853	42.22000092925506	39.05124837953327	8.94427190999916	3.2818161507989405	3.0	18.843261213247693	17.566821841761534	42.16339781891148	122.56000000000004	0.8235294117647057	0	0.0024872208014130592	0.01495384145528078	52.749944068301325	713.2698142514407	53.55809523809524	714.4190476190477	50.0	708.0	nan	nan	nan	nan	nan	nan	nan	nan	nan	nan	nan	nan	nan	nan
47	34	idr0002-chrCondensation-t170/plate1_1_013_[Well_51,_Field_1_(Spot_51)]__179748__0__0__1344__1024.tiff	idr0002-chrCondensation-t170/CP-output/plate1_1_013_[Well_51,_Field_1_(Spot_51)]__179748__0__0__1344__1024_combinedMask.tiff	plate1_1	51	PJA1	s34567_PJA1		1203	359.0	718.0	1.0532526391863295	0.6871604806679451	1.0	0.7638095238095238	0.8693012531214315	45.94763708598563	45.35416188179427	16.76305461424021	6.496913722246651	5.830951894845301	32.887687665751145	33.38121840014867	-15.323659287605635	131.87200000000004	0.9635562675210254	0	0.005668725818395615	0.032677195966243744	356.82673091390853	718.8973223614063	356.52369077306736	718.546965918537	364.0	722.0	nan	nan	nan	nan	nan	nan	nan	nan	nan	nan	nan	nan	nan	nan
47	35	idr0002-chrCondensation-t170/plate1_1_013_[Well_51,_Field_1_(Spot_51)]__179748__0__0__1344__1024.tiff	idr0002-chrCondensation-t170/CP-output/plate1_1_013_[Well_51,_Field_1_(Spot_51)]__179748__0__0__1344__1024_combinedMask.tiff	plate1_1	51	PJA1	s34567_PJA1		192	69.0	737.0	1.143002995971472	0.7774927373694764	1.0	0.6530612244897959	0.7552244668818696	20.072297621086378	20.615528128088304	6.324555320336759	2.6283297177178766	2.23606797749979	12.649110640673518	12.62330573063319	13.906004319847572	56.52200000000003	0.8992974238875878	0	0.0015259021893143654	0.013778897002339363	67.65060744830804	736.4072514898702	67.69791666666667	736.3489583333334	59.0	734.0	nan	nan	nan	nan	nan	nan	nan	nan	nan	nan	nan	nan	nan	nan
47	36	idr0002-chrCondensation-t170/plate1_1_013_[Well_51,_Field_1_(Spot_51)]__179748__0__0__1344__1024.tiff	idr0002-chrCondensation-t170/CP-output/plate1_1_013_[Well_51,_Field_1_(Spot_51)]__179748__0__0__1344__1024_combinedMask.tiff	plate1_1	51	PJA1	s34567_PJA1		1357	656.0	767.0	1.1632926673367425	0.8036939098955459	1.0	0.6785	0.7765815783717601	54.46143491776137	52.15361924162119	15.264337522473747	6.319910096338897	5.830951894845301	31.62040679600097	32.40689229301588	-26.17919700095151	148.18400000000003	0.9506129597197901	2	0.0030823219567537308	0.021225299686193466	651.8831940396275	766.8313147859136	651.575534266765	767.2969786293294	652.0	764.0	5.0	641.5	771.0	1.306902543893354	0.8792195073160196	1.0	0.7291666666666667	0.8804874665617064	3.805740961374306	2.699172818834085	1.0	1.0	1.0	0.9472135954999579
47	37	idr0002-chrCondensation-t170/plate1_1_013_[Well_51,_Field_1_(Spot_51)]__179748__0__0__1344__1024.tiff	idr0002-chrCondensation-t170/CP-output/plate1_1_013_[Well_51,_Field_1_(Spot_51)]__179748__0__0__1344__1024_combinedMask.tiff	plate1_1	51	PJA1	s34567_PJA1		2101	341.0	809.0	1.1430206678214352	0.7654460177601925	1.0	0.74609375	0.7826524023392741	65.70743135564294	63.12685640834652	19.235384061671343	7.768635680089271	7.0710678118654755	41.6110484915769	42.282739423878496	-2.7148217597331956	183.66799999999986	0.939204291461779	2	0.001983674243092537	0.01765468902885914	345.5246074533005	811.737328802565	345.7677296525464	811.3488814850072	348.0	821.0	64.0	343.5	808.5	0.99407252543867	0.4913763919970727	1.0	0.7817460317460317	0.8616018046525656	8.591634377713971	7.918769243117617	3.5355339059327378	1.7248608618295886	1.5	6.0
47	38	idr0002-chrCondensation-t170/plate1_1_013_[Well_51,_Field_1_(Spot_51)]__179748__0__0__1344__1024.tiff	idr0002-chrCondensation-t170/CP-output/plate1_1_013_[Well_51,_Field_1_(Spot_51)]__179748__0__0__1344__1024_combinedMask.tiff	plate1_1	51	PJA1	s34567_PJA1		2403	230.0	835.0	1.0515644780276188	0.6401209977740716	1.0	0.7022209234365868	0.857052300124421	63.55769966364034	61.71709649683789	23.021728866442675	8.894574200843918	8.0	47.38725745193473	48.829735147381335	-42.714191806543475	187.70599999999968	0.9652540670817433	5	0.002609292045235634	0.01922636851668358	229.3656686002878	839.5361357621696	229.431543903454	838.8272992093217	231.0	845.0	42.0	229.4	840.6	1.0130735649513567	0.4768451477812873	1.0	0.7213194444444444	0.8819366583937581	7.574834939802718	7.005344266543742	3.2414731131401444	1.5762760946128165	1.3071067811865476	5.559797974644667
47	39	idr0002-chrCondensation-t170/plate1_1_013_[Well_51,_Field_1_(Spot_51)]__179748__0__0__1344__1024.tiff	idr0002-chrCondensation-t170/CP-output/plate1_1_013_[Well_51,_Field_1_(Spot_51)]__179748__0__0__1344__1024_combinedMask.tiff	plate1_1	51	PJA1	s34567_PJA1		1523	26.0	949.0	1.0334065585192718	0.6159121517521853	1.0	0.7615	0.862731002481367	49.709586111019725	49.49747468305833	19.4164878389476	7.3354592278558854	6.4031242374328485	38.57978745405423	39.16194960327267	77.18627911741495	148.94199999999995	0.9666772453189459	2	0.002532998099923134	0.018677042797207832	25.384915505940256	950.2079954497677	25.395929087327644	950.3506237688772	27.0	949.0	30.5	23.0	958.5	1.0003381096288995	0.4867950929440779	1.0	0.7439285714285715	0.937203617792288	6.584239793347503	5.876122922140048	2.9208096264818897	1.4634487501233293	1.2071067811865475	4.767766952966369
47	40	idr0002-chrCondensation-t170/plate1_1_013_[Well_51,_Field_1_(Spot_51)]__179748__0__0__1344__1024.tiff	idr0002-chrCondensation-t170/CP-output/plate1_1_013_[Well_51,_Field_1_(Spot_51)]__179748__0__0__1344__1024_combinedMask.tiff	plate1_1	51	PJA1	s34567_PJA1		1348	81.0	985.0	1.1082071387004773	0.7735811490317726	1.0	0.7342047930283224	0.8428127122459623	52.078086102899405	52.20153254455275	16.55294535724685	6.614089316333018	6.0	32.64659247149693	33.001739998189755	17.161879899974927	141.77000000000004	0.9663082437275984	0	0.002609293907880783	0.019806209951639175	84.15494643714788	986.3483200935316	83.61275964391692	986.0867952522256	95.0	986.0	nan	nan	nan	nan	nan	nan	nan	nan	nan	nan	nan	nan	nan	nan
50	1	idr0002-chrCondensation-t170/plate1_1_013_[Well_54,_Field_1_(Spot_54)]__179714__0__0__1344__1024.tiff	idr0002-chrCondensation-t170/CP-output/plate1_1_013_[Well_54,_Field_1_(Spot_54)]__179714__0__0__1344__1024_combinedMask.tiff	plate1_1	54	Neg. ctrl	Neg. ctrl		2542	845.0	65.0	1.0446327765902783	0.6625066660430114	1.0	0.7355324074074074	0.8713871567329622	65.75712720828975	65.0	24.166091947189145	9.328233320454443	8.48528137423857	47.676606669617456	49.2557718330792	24.8723585781027	191.46399999999977	0.9730143540669853	1	0.00155642069876194	0.01350423414260149	842.5455045399724	64.40834688869188	843.241935483871	64.71243115656964	833.0	60.0	145.0	855.0	62.0	1.0572053746101404	0.5708944584195651	1.0	0.7435897435897436	0.7577263107638491	15.335393950197496	15.231546211727817	5.830951894845301	2.4100585588677035	2.0	12.0
50	2	idr0002-chrCondensation-t170/plate1_1_013_[Well_54,_Field_1_(Spot_54)]__179714__0__0__1344__1024.tiff	idr0002-chrCondensation-t170/CP-output/plate1_1_013_[Well_54,_Field_1_(Spot_54)]__179714__0__0__1344__1024_combinedMask.tiff	plate1_1	54	Neg. ctrl	Neg. ctrl		1408	1311.0	128.0	1.038583271276318	0.6107132107587017	1.0	0.7804878048780488	0.8438463925194866	47.82537143598238	49.4064773081425	18.681541692269406	6.951599521025213	6.082762530298219	37.31487638998688	37.8706095085481	56.546176637456	144.80200000000002	0.964053406367682	1	0.0016479743644595146	0.013229572214186192	1310.549399274566	127.4357011059215	1310.3728693181818	126.80681818181819	1313.0	134.0	15.0	1302.0	119.0	1.0202031254324189	0.6468205580702495	1.0	0.75	0.9758802041882909	5.05716565624325	4.123105625617661	2.0	1.1771236166328256	1.0	3.0
50	3	idr0002-chrCondensation-t170/plate1_1_013_[Well_54,_Field_1_(Spot_54)]__179714__0__0__1344__1024.tiff	idr0002-chrCondensation-t170/CP-output/plate1_1_013_[Well_54,_Field_1_(Spot_54)]__179714__0__0__1344__1024_combinedMask.tiff	plate1_1	54	Neg. ctrl	Neg. ctrl		2650	860.0	164.0	1.0656603698885139	0.6964834938756994	1.0	0.8118872549019608	0.8697934364048223	68.83381991192974	67.60177512462228	24.0	9.350515393503104	8.48528137423857	47.0	49.393277822203466	-83.12258358343762	195.66799999999967	0.9762387179959475	4	0.00160219706594944	0.013702602125704288	858.8164761811431	170.5378423703115	859.0003773584906	169.84943396226416	855.0	178.0	34.5	857.5	175.0	1.0677702654392816	0.6892957141628502	1.0	0.72375	0.8394160974910313	7.277541045337545	6.465579429489854	2.4175115944274923	1.387103173989941	1.176776695296637	4.437971914328347
50	4	idr0002-chrCondensation-t170/plate1_1_013_[Well_54,_Field_1_(Spot_54)]__179714__0__0__1344__1024.tiff	idr0002-chrCondensation-t170/CP-output/plate1_1_013_[Well_54,_Field_1_(Spot_54)]__179714__0__0__1344__1024_combinedMask.tiff	plate1_1	54	Neg. ctrl	Neg. ctrl		2528	719.0	177.0	1.017185233395074	0.5007141449776871	1.0	0.7400468384074942	0.8703478274643223	61.13101083493044	60.802960454241045	26.1725046566048	9.43764966856346	8.48528137423857	52.32590180780452	52.9157792937529	-60.22896756502905	191.04999999999973	0.9704414587332055	2	0.0017242701724171638	0.013946746475994587	719.5346447261161	174.7366291859791	719.7167721518987	174.80735759493672	727.0	158.0	19.5	711.5	173.5	1.0040478080878221	0.5380690625838408	1.0	0.8194444444444444	0.826530166520663	5.310511716942253	4.782700948800614	2.414213562373095	1.2768730458641402	1.0	3.4748737341529163
50	5	idr0002-chrCondensation-t170/plate1_1_013_[Well_54,_Field_1_(Spot_54)]__179714__0__0__1344__1024.tiff	idr0002-chrCondensation-t170/CP-output/plate1_1_013_[Well_54,_Field_1_(Spot_54)]__179714__0__0__1344__1024_combinedMask.tiff	plate1_1	54	Neg. ctrl	Neg. ctrl		1046	1213.0	236.0	1.0155118127666263	0.3862392477195655	1.0	0.7864661654135339	0.7822228648466112	38.23240413818589	39.20459156782532	16.76305461424021	6.012379080916896	5.0990195135927845	34.0	35.2655174244649	-87.96116793111251	129.63000000000005	0.9398023360287511	0	0.001083390787243843	0.01097123697400093	1212.3462830317324	237.4713086562169	1212.2323135755257	237.3336520076482	1211.0	238.0	nan	nan	nan	nan	nan	nan	nan	nan	nan	nan	nan	nan	nan	nan
50	6	idr0002-chrCondensation-t170/plate1_1_013_[Well_54,_Field_1_(Spot_54)]__179714__0__0__1344__1024.tiff	idr0002-chrCondensation-t170/CP-output/plate1_1_013_[Well_54,_Field_1_(Spot_54)]__179714__0__0__1344__1024_combinedMask.tiff	plate1_1	54	Neg. ctrl	Neg. ctrl		1751	511.0	245.0	1.0445541830926954	0.5385062719330571	1.0	0.7205761316872428	0.7696641489782614	52.16091670949173	56.08029957123981	21.213203435596427	7.604688354285893	6.708203932499369	43.631563891399246	43.951909966611915	85.44676839368077	169.08199999999988	0.9341157642037878	1	0.0018921177834272385	0.01414511352777481	511.4029984369927	246.29269183140008	510.93432324386066	247.2575671045117	521.0	243.0	9.0	510.0	248.0	0.9997935468214431	0.6875670757006067	1.0	0.75	0.8575629425783597	3.9710389916197637	3.1622776601683795	1.4142135623730951	1.0920474583051323	1.0	2.0
50	7	idr0002-chrCondensation-t170/plate1_1_013_[Well_54,_Field_1_(Spot_54)]__179714__0__0__1344__1024.tiff	idr0002-chrCondensation-t170/CP-output/plate1_1_013_[Well_54,_Field_1_(Spot_54)]__179714__0__0__1344__1024_combinedMask.tiff	plate1_1	54	Neg. ctrl	Neg. ctrl		1143	1205.0	271.0	1.0508154258705038	0.6433286044163447	1.0	0.7148217636022514	0.7046641470522887	43.90837158212235	45.34313619501854	15.620499351813308	6.044289028349248	5.385164807134504	33.23401871576773	33.615817616351684	-38.305389034275855	142.77	0.9361179361179361	1	0.00082398671656847	0.009323262609541416	1206.8382184280567	271.4957815043793	1206.4391951006123	271.8206474190726	1219.0	256.0	56.0	1201.0	274.0	1.02765084945631	0.3696162603744805	1.0	0.7777777777777778	0.8886887958472861	8.944388017619175	8.602325267042627	3.605551275463989	1.7414564346715444	1.4142135623730951	7.0
50	8	idr0002-chrCondensation-t170/plate1_1_013_[Well_54,_Field_1_(Spot_54)]__179714__0__0__1344__1024.tiff	idr0002-chrCondensation-t170/CP-output/plate1_1_013_[Well_54,_Field_1_(Spot_54)]__179714__0__0__1344__1024_combinedMask.tiff	plate1_1	54	Neg. ctrl	Neg. ctrl		2206	1296.0	294.0	1.1710203787746452	0.8203620449391051	1.0	0.7157689811810513	0.7830647851049488	70.34394615310522	68.00735254367721	20.0	7.97293556879663	7.211102550927978	39.98456585743888	40.2257976729939	-71.79997852325027	188.1519999999997	0.9578810247503257	2	0.00079346913844347	0.00961318425834179	1298.9168364732488	285.5216349696124	1298.6613780598368	286.34360834088847	1301.0	270.0	10.0	1301.0	305.0	0.9708393964218458	0.285171507967754	1.0	0.7083333333333333	0.9820442816198597	3.73278776052385	3.08113883008419	1.4142135623730951	1.1208122890254861	1.0	2.414213562373095
50	9	idr0002-chrCondensation-t170/plate1_1_013_[Well_54,_Field_1_(Spot_54)]__179714__0__0__1344__1024.tiff	idr0002-chrCondensation-t170/CP-output/plate1_1_013_[Well_54,_Field_1_(Spot_54)]__179714__0__0__1344__1024_combinedMask.tiff	plate1_1	54	Neg. ctrl	Neg. ctrl		1557	476.0	327.0	1.1550860839838983	0.7978928429466723	1.0	0.6553030303030303	0.7556703928711264	57.92501615430637	55.362442142665635	16.0	6.683301860456137	6.082762530298219	34.61793811514866	34.9171599155206	-27.56347320657588	160.90999999999994	0.93122009569378	0	0.00238040741533041	0.014877546578645706	480.56244096264646	323.5812326829546	481.58574181117535	323.20359666024405	473.0	328.0	nan	nan	nan	nan	nan	nan	nan	nan	nan	nan	nan	nan	nan	nan
50	10	idr0002-chrCondensation-t170/plate1_1_013_[Well_54,_Field_1_(Spot_54)]__179714__0__0__1344__1024.tiff	idr0002-chrCondensation-t170/CP-output/plate1_1_013_[Well_54,_Field_1_(Spot_54)]__179714__0__0__1344__1024_combinedMask.tiff	plate1_1	54	Neg. ctrl	Neg. ctrl		2820	581.0	354.0	1.137845196483886	0.7958350677024568	1.0	0.7730263157894737	0.8133096706934269	77.24118584365633	75.53806987208503	23.08679276123039	9.187919205374502	8.246211251235321	47.0	46.77057736136364	3.818297877778524	208.73799999999974	0.9649272882805815	10	0.0016937516629695892	0.0161593034863472	588.0908474438081	355.4533613492207	587.945744680851	355.49042553191487	587.0	358.0	24.4	584.9	354.5	1.0978595705515413	0.6867369968193947	1.0	0.7774082663368377	0.7925577808866227	6.127174107791331	5.252577853216296	2.1892922226992173	1.279321932291959	1.1207106781186549	3.558937376959315
50	11	idr0002-chrCondensation-t170/plate1_1_013_[Well_54,_Field_1_(Spot_54)]__179714__0__0__1344__1024.tiff	idr0002-chrCondensation-t170/CP-output/plate1_1_013_[Well_54,_Field_1_(Spot_54)]__179714__0__0__1344__1024_combinedMask.tiff	plate1_1	54	Neg. ctrl	Neg. ctrl		2479	851.0	370.0	1.0957184533241027	0.7589449289064818	1.0	0.7195936139332366	0.8446130119258617	69.63104005973408	68.4470598345904	22.360679774997898	8.911026439348479	8.06225774829855	44.274145954495836	45.34058710403093	-61.01807817878865	192.04999999999973	0.975408223490065	5	0.0017242692410945892	0.01412985473871231	851.4054979162231	370.3788882302472	851.2081484469544	370.0968132311416	850.0	387.0	44.0	843.4	378.2	1.1492664836846673	0.7368020295063366	1.0	0.6337918552036199	0.8088993385067568	8.181141176030394	7.441856966604782	2.530056307974577	1.4295333031042776	1.3300563079745769	4.565045228829873
50	12	idr0002-chrCondensation-t170/plate1_1_013_[Well_54,_Field_1_(Spot_54)]__179714__0__0__1344__1024.tiff	idr0002-chrCondensation-t170/CP-output/plate1_1_013_[Well_54,_Field_1_(Spot_54)]__179714__0__0__1344__1024_combinedMask.tiff	plate1_1	54	Neg. ctrl	Neg. ctrl		2474	1263.0	537.0	1.001817782885004	0.25631087268633157	1.0	0.775062656641604	0.9085733814322258	57.075573594433955	57.14017850864661	26.832815729997478	9.550569331723906	8.48528137423857	54.44722215136416	55.168929884952846	-49.41723068505334	184.97999999999973	0.9738240503837827	5	0.00158693827688694	0.013641566038131714	1263.1896109580803	537.083652209296	1262.9700889248181	536.9781729991915	1271.0	532.0	46.2	1258.2	538.8	1.046500412622613	0.5300813480787341	1.0	0.7758487654320988	0.8805573706227465	8.043200615887658	7.496056012448456	3.2983801585673325	1.6205051658426217	1.482842712474619	5.472792206135786
50	13	idr0002-chrCondensation-t170/plate1_1_013_[Well_54,_Field_1_(Spot_54)]__179714__0__0__1344__1024.tiff	idr0002-chrCondensation-t170/CP-output/plate1_1_013_[Well_54,_Field_1_(Spot_54)]__179714__0__0__1344__1024_combinedMask.tiff	plate1_1	54	Neg. ctrl	Neg. ctrl		3580	805.0	584.0	1.0353565016426334	0.6221951481310629	1.0	0.7521008403361344	0.8838921963932997	76.41287948269995	75.71657678474378	29.966648127543394	11.081721383997584	9.874176369203884	59.39696961966999	59.820753644589836	44.11318040157009	225.60399999999956	0.9785431187645213	9	0.0019989321008324623	0.015289540402591228	799.842064839544	579.498480138748	800.4497206703911	579.6472067039106	791.0	582.0	33.55555555555556	802.6666666666666	572.4444444444445	1.057871387457058	0.6167081371836454	1.0	0.7152523402523402	0.8146685666633992	6.874324591049736	6.39638729324594	2.5119665410123373	1.3634512829024419	1.1111111111111112	4.508467088887991
50	14	idr0002-chrCondensation-t170/plate1_1_013_[Well_54,_Field_1_(Spot_54)]__179714__0__0__1344__1024.tiff	idr0002-chrCondensation-t170/CP-output/plate1_1_013_[Well_54,_Field_1_(Spot_54)]__179714__0__0__1344__1024_combinedMask.tiff	plate1_1	54	Neg. ctrl	Neg. ctrl		1789	966.0	585.0	1.2004921767037404	0.834052843290877	1.0	0.6405298961689939	0.7637614827052703	64.7036699756711	63.60031446463138	17.69180601295413	7.126927032105743	6.4031242374328485	35.258854632777194	35.69601575111139	55.15210822608159	171.5659999999999	0.972546887741234	2	0.0019378960132598877	0.014511330053210258	967.9356777126617	585.1821611165087	967.885410844047	584.9318054779206	967.0	591.0	27.5	960.0	584.5	1.1531348308559495	0.7302491061620511	1.0	0.6226190476190476	0.8279306734098115	7.295957119981848	6.468482069386449	2.5	1.334729891729462	1.2071067811865475	4.203373250290924
50	15	idr0002-chrCondensation-t170/plate1_1_013_[Well_54,_Field_1_(Spot_54)]__179714__0__0__1344__1024.tiff	idr0002-chrCondensation-t170/CP-output/plate1_1_013_[Well_54,_Field_1_(Spot_54)]__179714__0__0__1344__1024_combinedMask.tiff	plate1_1	54	Neg. ctrl	Neg. ctrl		2130	906.0	598.0	1.040991748389873	0.6528488999201422	1.0	0.7650862068965517	0.8690705292880118	59.85407003295652	59.464274989274024	22.47220505424423	8.607166858943602	7.615773105863909	44.588115008374146	45.33874943043492	-67.84004390800153	175.4959999999998	0.971937029431896	5	0.0018616002053022385	0.013916227966547012	907.617922843612	595.0737299213857	907.6615023474178	595.9056338028169	903.0	592.0	27.8	910.2	603.0	1.2173142982926894	0.7506785616162288	1.0	0.7085045257772531	0.7612020779291322	7.136493442195137	6.321524481381452	2.3300563079745773	1.3035911042462611	1.082842712474619	3.747322151602267
50	16	idr0002-chrCondensation-t170/plate1_1_013_[Well_54,_Field_1_(Spot_54)]__179714__0__0__1344__1024.tiff	idr0002-chrCondensation-t170/CP-output/plate1_1_013_[Well_54,_Field_1_(Spot_54)]__179714__0__0__1344__1024_combinedMask.tiff	plate1_1	54	Neg. ctrl	Neg. ctrl		1759	1015.0	668.0	1.095029866293474	0.7264748814028233	1.0	0.7437632135306554	0.8241514089582129	57.68472353904499	56.302753041036986	18.973665961010276	7.440522414279567	6.708203932499369	38.832724444788546	39.640539374732136	-74.57261255878501	163.76999999999987	0.9575394665215025	2	0.0019836723804473877	0.01440451666712761	1012.0663552134464	668.9216928497752	1012.2399090392269	668.8197839681637	1011.0	667.0	58.0	1017.5	671.0	1.0243220982267727	0.504241959685823	1.0	0.7623456790123457	0.9208784880339002	9.417200636361173	8.773298588520893	3.802775637731995	1.7989894338496741	1.5606601717798214	7.035533905932738
50	17	idr0002-chrCondensation-t170/plate1_1_013_[Well_54,_Field_1_(Spot_54)]__179714__0__0__1344__1024.tiff	idr0002-chrCondensation-t170/CP-output/plate1_1_013_[Well_54,_Field_1_(Spot_54)]__179714__0__0__1344__1024_combinedMask.tiff	plate1_1	54	Neg. ctrl	Neg. ctrl		2744	1290.0	670.0	1.0980565305399097	0.7424631679672024	1.0	0.7364465915190553	0.8081208118365795	72.7018505903479	72.09022125087424	23.345235059857504	9.228057252264248	8.48528137423857	47.7989752841686	48.702016525085135	-70.29755616594761	206.5659999999997	0.9660271079035381	11	0.0014496073126792908	0.011581597849726677	1292.7424614515976	669.2111344723487	1292.6115160349855	669.9110787172011	1295.0	653.0	23.09090909090909	1294.4545454545455	673.2727272727273	1.1460238319285756	0.6892445340631151	1.0	0.6892496392496393	0.802388890165597	6.499461365036768	5.541176314671073	2.1262773111438853	1.2586307061595094	1.1129673351926626	3.612651534674647
50	18	idr0002-chrCondensation-t170/plate1_1_013_[Well_54,_Field_1_(Spot_54)]__179714__0__0__1344__1024.tiff	idr0002-chrCondensation-t170/CP-output/plate1_1_013_[Well_54,_Field_1_(Spot_54)]__179714__0__0__1344__1024_combinedMask.tiff	plate1_1	54	Neg. ctrl	Neg. ctrl		1845	861.0	679.0	1.0832551499397434	0.7210993182296553	1.0	0.7151162790697675	0.8053902234805254	58.602931134185965	59.30430001273095	19.235384061671343	7.4819792110442025	6.708203932499369	41.86757835900064	40.60196877163233	-4.3272949734492885	169.66799999999992	0.9505409582689336	4	0.0021820394322276115	0.01495384145528078	858.5830739262648	680.1439187680844	858.050406504065	680.229268292683	868.0	684.0	40.75	858.0	680.0	0.9861038272553524	0.43832057203645586	1.0	0.783349358974359	0.7964123516751166	7.260865197051285	6.639721959493399	2.5767839473413163	1.4572612745475597	1.3535533905932737	5.215962648735204
50	19	idr0002-chrCondensation-t170/plate1_1_013_[Well_54,_Field_1_(Spot_54)]__179714__0__0__1344__1024.tiff	idr0002-chrCondensation-t170/CP-output/plate1_1_013_[Well_54,_Field_1_(Spot_54)]__179714__0__0__1344__1024_combinedMask.tiff	plate1_1	54	Neg. ctrl	Neg. ctrl		3547	546.0	696.0	1.0926799840291335	0.7411316591772483	1.0	0.7682477799436864	0.8404528408917306	82.38440394906452	80.62257748298549	26.0	10.493605173647675	9.433981132056603	54.3779355955972	55.309569761820946	-83.73428590284219	230.29199999999958	0.9646450911068806	7	0.0014038300141692162	0.01109330914914608	544.3243333754486	688.674391448579	544.8877925007048	689.2103185790809	535.0	694.0	42.714285714285715	542.1428571428571	686.8571428571429	1.0507528421131918	0.6082219298577576	1.0	0.7184842934842935	0.8735617907202705	7.8898910699919345	7.113940477403391	2.8538831667250335	1.5087312167053069	1.3448876517675852	4.793764169443435
50	20	idr0002-chrCondensation-t170/plate1_1_013_[Well_54,_Field_1_(Spot_54)]__179714__0__0__1344__1024.tiff	idr0002-chrCondensation-t170/CP-output/plate1_1_013_[Well_54,_Field_1_(Spot_54)]__179714__0__0__1344__1024_combinedMask.tiff	plate1_1	54	Neg. ctrl	Neg. ctrl		3202	370.0	706.0	1.182980070663148	0.8211788690003048	1.0	0.6372139303482587	0.7838242851132236	85.19998099430107	80.91971329657564	22.847319317591726	9.42953466115256	8.54400374531753	47.60856655851022	48.62114901290466	53.85440812101509	226.57199999999958	0.9581089168162776	5	0.001266499049961567	0.011444266885519028	360.6942938862344	694.4290790782226	360.7973141786384	694.1467832604623	365.0	712.0	50.0	360.8	690.8	1.1092157797553688	0.6865610445167255	1.0	0.7121593067426402	0.8627693458372908	8.54290655793782	7.878938282017286	3.0673395114996707	1.5695058404154385	1.3886349517372676	5.158702862983331
50	21	idr0002-chrCondensation-t170/plate1_1_013_[Well_54,_Field_1_(Spot_54)]__179714__0__0__1344__1024.tiff	idr0002-chrCondensation-t170/CP-output/plate1_1_013_[Well_54,_Field_1_(Spot_54)]__179714__0__0__1344__1024_combinedMask.tiff	plate1_1	54	Neg. ctrl	Neg. ctrl		1595	724.0	711.0	1.0576312020647396	0.6885281121090235	1.0	0.7233560090702947	0.8386153528231524	53.03269598864396	52.630789467763066	19.235384061671343	7.344243357010975	6.708203932499369	38.01315561749642	38.45982298359249	35.277468828460755	154.59799999999996	0.9660811629315569	3	0.0023498889058828354	0.01599145494401455	721.3003873838206	708.0956918881028	721.6319749216301	708.2746081504703	718.0	710.0	17.333333333333332	726.6666666666666	708.6666666666666	1.016806808156303	0.6396129348189245	1.0	0.7555555555555555	0.9035144003790898	5.137933922139993	4.335465863922932	2.0214983674153264	1.240194774454525	1.0	3.0534171572297395
50	22	idr0002-chrCondensation-t170/plate1_1_013_[Well_54,_Field_1_(Spot_54)]__179714__0__0__1344__1024.tiff	idr0002-chrCondensation-t170/CP-output/plate1_1_013_[Well_54,_Field_1_(Spot_54)]__179714__0__0__1344__1024_combinedMask.tiff	plate1_1	54	Neg. ctrl	Neg. ctrl		236	626.0	781.0	1.1467976106746052	0.7107553748800588	1.0	0.5552941176470588	0.7002936140086252	21.52664414897066	24.020824298928627	7.0710678118654755	2.8580635317606515	2.8284271247461903	16.0	15.142686700357128	-84.49786140475265	65.07600000000004	0.9535353535353536	0	0.0020447084680199623	0.01361104752868414	625.8072413884892	781.2687476219502	625.1398305084746	781.3177966101695	630.0	777.0	nan	nan	nan	nan	nan	nan	nan	nan	nan	nan	nan	nan	nan	nan
50	23	idr0002-chrCondensation-t170/plate1_1_013_[Well_54,_Field_1_(Spot_54)]__179714__0__0__1344__1024.tiff	idr0002-chrCondensation-t170/CP-output/plate1_1_013_[Well_54,_Field_1_(Spot_54)]__179714__0__0__1344__1024_combinedMask.tiff	plate1_1	54	Neg. ctrl	Neg. ctrl		2785	1138.0	783.0	1.0319497709835557	0.5983249423686714	1.0	0.7814253647586981	0.8685121089132536	66.69855002315373	66.2872536767062	26.1725046566048	9.780803440249917	8.94427190999916	51.90262375777526	53.442450483360005	-5.214839970502072	200.73799999999974	0.9747987399369968	8	0.0013885712251067162	0.01280231960117817	1133.1785256689625	783.1095304936199	1132.6836624775583	783.0150807899462	1151.0	783.0	42.5	1137.0	788.0	1.0997832831290406	0.6281769168512936	1.0	0.7228215939153438	0.8079767988510465	8.1102699577626	7.4177778936866705	2.8429548699593195	1.474296057229189	1.232173540132429	4.634137485413125
50	24	idr0002-chrCondensation-t170/plate1_1_013_[Well_54,_Field_1_(Spot_54)]__179714__0__0__1344__1024.tiff	idr0002-chrCondensation-t170/CP-output/plate1_1_013_[Well_54,_Field_1_(Spot_54)]__179714__0__0__1344__1024_combinedMask.tiff	plate1_1	54	Neg. ctrl	Neg. ctrl		1670	652.0	783.0	1.1237804411665238	0.6858451377751072	1.0	0.6900826446280992	0.622315598140788	55.86318080189491	59.36328831862332	17.11724276862369	6.401795651843611	5.656854249492381	40.899182378943166	40.65429106236818	28.51365481735686	183.63599999999985	0.8597168597168598	1	0.0015716804191470146	0.014114595018327236	650.7384353115231	783.9307707131416	651.3766467065868	784.259880239521	643.0	785.0	137.0	656.0	788.0	1.008460633520509	0.4220244358306974	1.0	0.7527472527472527	0.9369243194219278	13.960939829130524	13.601470508735444	5.830951894845301	2.513079853554469	2.23606797749979	12.0
50	25	idr0002-chrCondensation-t170/plate1_1_013_[Well_54,_Field_1_(Spot_54)]__179714__0__0__1344__1024.tiff	idr0002-chrCondensation-t170/CP-output/plate1_1_013_[Well_54,_Field_1_(Spot_54)]__179714__0__0__1344__1024_combinedMask.tiff	plate1_1	54	Neg. ctrl	Neg. ctrl		2311	802.0	788.0	1.0483098292096662	0.6713634054365114	1.0	0.7552287581699346	0.8809286968176232	63.052169000154976	62.24146527838174	23.021728866442675	8.906206561542524	8.0	45.61578674099571	46.72974770632783	26.031692880761913	181.5659999999998	0.9759290540540541	4	0.0034866873174905777	0.02037842385470867	798.7612763061938	787.2004626367661	798.3812202509736	787.0571181306793	801.0	791.0	46.25	795.75	786.0	1.0315923687487183	0.6045337814779294	1.0	0.7864795918367347	0.8561296286029454	7.8906828323113976	7.2877131737887915	3.1513878188659974	1.539718107989939	1.3535533905932737	5.237230855193794
50	26	idr0002-chrCondensation-t170/plate1_1_013_[Well_54,_Field_1_(Spot_54)]__179714__0__0__1344__1024.tiff	idr0002-chrCondensation-t170/CP-output/plate1_1_013_[Well_54,_Field_1_(Spot_54)]__179714__0__0__1344__1024_combinedMask.tiff	plate1_1	54	Neg. ctrl	Neg. ctrl		1773	1298.0	792.0	1.0509023613330934	0.6841602104018598	1.0	0.7722125435540069	0.859413379198568	55.62089011078978	55.08175741568164	20.223748416156685	7.846410662317971	7.0710678118654755	39.844698518121575	40.56608130961296	-9.529402586720972	161.01199999999994	0.9696472518457752	3	0.0023498889058828354	0.016571298241615295	1297.8587342777294	792.2307253679753	1298.4737732656515	791.9469825155104	1288.0	798.0	64.33333333333333	1302.0	788.0	1.0582938021552009	0.4755069769825327	1.0	0.8000755857898715	0.8208581990517017	8.385934935395447	7.660942799897502	3.3741391649574886	1.6935525138057113	1.4120226591665965	6.0
50	27	idr0002-chrCondensation-t170/plate1_1_013_[Well_54,_Field_1_(Spot_54)]__179714__0__0__1344__1024.tiff	idr0002-chrCondensation-t170/CP-output/plate1_1_013_[Well_54,_Field_1_(Spot_54)]__179714__0__0__1344__1024_combinedMask.tiff	plate1_1	54	Neg. ctrl	Neg. ctrl		1310	1185.0	847.0	1.067208660254953	0.7171876461071565	1.0	0.8026960784313726	0.869070363083168	48.93844637463926	47.67598976424087	17.0	6.704761404780337	6.0	33.0	34.10422963146847	-87.00008986559791	137.63000000000005	0.9667896678966791	1	0.003967346623539925	0.019424734637141228	1185.330662357498	842.3128711715008	1185.483969465649	842.8320610687023	1186.0	834.0	10.0	1181.0	854.0	0.9801769079200154	0.6059037710811007	1.0	0.8333333333333334	0.7845433249905387	4.004385629481953	3.1622776601683795	2.0	1.1414213562373097	1.0	2.0
50	28	idr0002-chrCondensation-t170/plate1_1_013_[Well_54,_Field_1_(Spot_54)]__179714__0__0__1344__1024.tiff	idr0002-chrCondensation-t170/CP-output/plate1_1_013_[Well_54,_Field_1_(Spot_54)]__179714__0__0__1344__1024_combinedMask.tiff	plate1_1	54	Neg. ctrl	Neg. ctrl		1270	1254.0	862.0	1.036516861407149	0.641211887012051	1.0	0.7888198757763976	0.8905003237572405	45.92322834134414	45.5411901469428	17.72004514666935	6.747586484632831	6.0	34.0	35.23982643156068	-81.87698020329744	133.872	0.9657794676806084	0	0.004043640568852425	0.019348440691828728	1254.449898729928	862.7053535497687	1254.171653543307	863.1244094488189	1252.0	859.0	nan	nan	nan	nan	nan	nan	nan	nan	nan	nan	nan	nan	nan	nan
50	29	idr0002-chrCondensation-t170/plate1_1_013_[Well_54,_Field_1_(Spot_54)]__179714__0__0__1344__1024.tiff	idr0002-chrCondensation-t170/CP-output/plate1_1_013_[Well_54,_Field_1_(Spot_54)]__179714__0__0__1344__1024_combinedMask.tiff	plate1_1	54	Neg. ctrl	Neg. ctrl		3250	532.0	867.0	1.0343474069421186	0.6310992952392034	1.0	0.7650659133709982	0.8777458284036979	73.02846735561347	73.00684899377592	28.284271247461902	10.590953051438582	9.433981132056603	56.3489130329947	56.64833226796836	73.72174142744876	215.70599999999962	0.9750975097509751	5	0.0016937516629695892	0.012939650565385818	532.8829837402444	865.7833952005091	532.6901538461539	866.3609230769231	537.0	855.0	41.2	535.4	860.2	1.0951245817179174	0.7044470291056448	1.0	0.6667906336088155	0.8087313519744962	8.07207103683604	7.268348599097164	2.6847337410726864	1.478329670222893	1.282842712474619	4.828826205990974
50	30	idr0002-chrCondensation-t170/plate1_1_013_[Well_54,_Field_1_(Spot_54)]__179714__0__0__1344__1024.tiff	idr0002-chrCondensation-t170/CP-output/plate1_1_013_[Well_54,_Field_1_(Spot_54)]__179714__0__0__1344__1024_combinedMask.tiff	plate1_1	54	Neg. ctrl	Neg. ctrl		2883	742.0	923.0	1.1903801662812097	0.8258561094576903	1.0	0.776461082682467	0.7838958933979985	81.33903129914093	78.85429601486528	22.0	8.97982736225136	8.06225774829855	44.608048968620956	45.86552740644664	82.64513523123755	214.97999999999965	0.9555850182300298	8	0.0013733124360442162	0.013000686652958393	744.7776683119624	932.611970827843	744.5157821713493	932.1161984044398	739.0	946.0	22.875	746.0	923.875	1.058052577865287	0.6906220852940274	1.0	0.678599500697715	0.7982879164986044	5.889633145529283	5.113990148361254	2.0759623586388796	1.266796131814923	1.1508883476483185	3.3487727617686436
50	31	idr0002-chrCondensation-t170/plate1_1_013_[Well_54,_Field_1_(Spot_54)]__179714__0__0__1344__1024.tiff	idr0002-chrCondensation-t170/CP-output/plate1_1_013_[Well_54,_Field_1_(Spot_54)]__179714__0__0__1344__1024_combinedMask.tiff	plate1_1	54	Neg. ctrl	Neg. ctrl		2428	1013.0	923.0	1.0266419922377432	0.5788147063951564	1.0	0.7742346938775511	0.8883727237902446	61.69400289213841	61.84658438426491	24.698178070456937	9.203474125658186	8.06225774829855	49.74424243239024	50.308935766957106	-49.05803223239398	185.32399999999976	0.9749046376229673	3	0.0023956671357154846	0.018616007640957832	1015.45561680681	920.418259434478	1015.4621087314662	920.1392092257001	1006.0	926.0	57.0	1020.6666666666666	919.3333333333334	1.1665837627563957	0.7127658517310556	1.0	0.6371252204585538	0.7271684596517282	10.00410687651019	9.376047025882814	3.2761423749153966	1.6067935558453232	1.3333333333333333	5.844229656259681
50	32	idr0002-chrCondensation-t170/plate1_1_013_[Well_54,_Field_1_(Spot_54)]__179714__0__0__1344__1024.tiff	idr0002-chrCondensation-t170/CP-output/plate1_1_013_[Well_54,_Field_1_(Spot_54)]__179714__0__0__1344__1024_combinedMask.tiff	plate1_1	54	Neg. ctrl	Neg. ctrl		1325	81.0	939.0	1.0246505543225917	0.5935122685243257	1.0	0.7957957957957958	0.8941857381881588	45.795409105421086	45.60701700396552	18.35755975068582	6.959345075310182	6.082762530298219	36.0	36.857287472749874	79.84915800141114	136.45800000000003	0.9682133723054439	1	0.0017395289614796638	0.014557107351720333	80.49830059928044	939.8472246825072	80.72301886792452	939.6950943396226	75.0	938.0	75.0	82.0	932.0	1.0314030195977506	0.4930793714054412	1.0	0.6818181818181818	0.918206437627472	10.663393130640161	10.198039027185569	4.242640687119285	1.9179409053550145	1.4142135623730951	8.48528137423857
50	33	idr0002-chrCondensation-t170/plate1_1_013_[Well_54,_Field_1_(Spot_54)]__179714__0__0__1344__1024.tiff	idr0002-chrCondensation-t170/CP-output/plate1_1_013_[Well_54,_Field_1_(Spot_54)]__179714__0__0__1344__1024_combinedMask.tiff	plate1_1	54	Neg. ctrl	Neg. ctrl		3568	886.0	945.0	1.1185711446129223	0.7839190505384346	1.0	0.7147435897435898	0.829932690227123	85.54469242729807	84.02380615040002	26.076809620810597	10.468577755001286	9.433981132056603	52.04267877913061	53.111538331213325	-58.553880770188044	232.43199999999956	0.9783383602961339	13	0.0012512393295764923	0.012252994813024998	890.1890778999052	940.1378926225399	889.9375	939.964966367713	901.0	941.0	32.69230769230769	889.0769230769231	937.4615384615385	1.0152980850109987	0.557408566459701	1.0	0.7557765887311341	0.8452540881741419	6.363147744622726	5.724341923003105	2.6314734996981572	1.4067002026595234	1.1857087355671612	4.205522012204776
50	34	idr0002-chrCondensation-t170/plate1_1_013_[Well_54,_Field_1_(Spot_54)]__179714__0__0__1344__1024.tiff	idr0002-chrCondensation-t170/CP-output/plate1_1_013_[Well_54,_Field_1_(Spot_54)]__179714__0__0__1344__1024_combinedMask.tiff	plate1_1	54	Neg. ctrl	Neg. ctrl		3349	630.0	965.0	1.0704402223437604	0.7226750577175539	1.0	0.7353974527887571	0.8588530683972831	78.50990294957721	78.40918313565064	27.202941017470888	10.479047808781663	9.433981132056603	54.0	54.265097666291375	-39.83500355724643	221.36199999999957	0.9775248102743722	5	0.0014801248908042908	0.012314030900597572	630.4830984368299	964.1401328070233	630.2137951627351	964.8748880262765	640.0	967.0	16.0	626.0	966.2	1.1251377922572643	0.7880831735243617	1.0	0.7155555555555555	0.8063262918440139	5.636303933220955	4.878847552627953	1.8485281374238571	1.1789800026716006	1.0	2.2970562748477144
53	1	idr0002-chrCondensation-t170/plate1_1_013_[Well_57,_Field_1_(Spot_57)]__179742__0__0__1344__1024.tiff	idr0002-chrCondensation-t170/CP-output/plate1_1_013_[Well_57,_Field_1_(Spot_57)]__179742__0__0__1344__1024_combinedMask.tiff	plate1_1	57	TOP2A	s14308_TOP2A	Longer prophase	893	731.0	32.0	1.0949682908135066	0.7556168184524742	1.0	0.7441666666666666	0.8514564009546665	41.74772037933476	40.26164427839479	13.341664064126334	5.480300184282376	5.0	26.246904579397548	27.345337603177278	19.767469457551005	114.80200000000005	0.9612486544671689	0	0.0015564197674393654	0.013946746475994587	730.4695277443504	31.651997309426694	730.6270996640537	31.752519596864502	725.0	30.0	nan	nan	nan	nan	nan	nan	nan	nan	nan	nan	nan	nan	nan	nan
53	2	idr0002-chrCondensation-t170/plate1_1_013_[Well_57,_Field_1_(Spot_57)]__179742__0__0__1344__1024.tiff	idr0002-chrCondensation-t170/CP-output/plate1_1_013_[Well_57,_Field_1_(Spot_57)]__179742__0__0__1344__1024_combinedMask.tiff	plate1_1	57	TOP2A	s14308_TOP2A	Longer prophase	1685	302.0	45.0	1.056903606461869	0.6931334998779488	1.0	0.7535778175313059	0.8454742346822214	54.600592225157385	54.20332093147061	19.1049731745428	7.481859809047525	6.708203932499369	39.07094139560066	39.35661103985797	62.93434022378938	158.2539999999999	0.9612093553907587	2	0.0008545052260160446	0.01110856793820858	302.8480466742386	47.80396760819662	303.0480712166172	48.08783382789318	301.0	44.0	7.5	305.5	59.0	1.0084512418023235	0.338261672777567	1.0	0.6944444444444444	0.7079781155159505	3.4010154642161234	2.58113883008419	1.4142135623730951	1.082842712474619	1.0	1.7071067811865475
53	3	idr0002-chrCondensation-t170/plate1_1_013_[Well_57,_Field_1_(Spot_57)]__179742__0__0__1344__1024.tiff	idr0002-chrCondensation-t170/CP-output/plate1_1_013_[Well_57,_Field_1_(Spot_57)]__179742__0__0__1344__1024_combinedMask.tiff	plate1_1	57	TOP2A	s14308_TOP2A	Longer prophase	1053	410.0	83.0	1.0554818863917805	0.6931996019990261	1.0	0.7337979094076655	0.8542649733448184	43.157848155880735	43.04648650006177	15.231546211727817	6.050018358241369	5.385164807134504	30.725705289175078	31.105831914352457	63.13049436883419	124.45800000000007	0.958579881656805	0	0.004234378691762686	0.015159838367253542	410.93177641197445	83.82711655474591	410.63057929724596	84.11870845204179	412.0	80.0	nan	nan	nan	nan	nan	nan	nan	nan	nan	nan	nan	nan	nan	nan
53	4	idr0002-chrCondensation-t170/plate1_1_013_[Well_57,_Field_1_(Spot_57)]__179742__0__0__1344__1024.tiff	idr0002-chrCondensation-t170/CP-output/plate1_1_013_[Well_57,_Field_1_(Spot_57)]__179742__0__0__1344__1024_combinedMask.tiff	plate1_1	57	TOP2A	s14308_TOP2A	Longer prophase	1888	1304.0	82.0	1.011556039621139	0.5063102103015403	1.0	0.7744052502050861	0.9077447015207802	52.78189254882262	52.773099207835045	23.0	8.317702740210775	7.245606220104248	45.0	45.516539970435254	81.16006365614392	161.6679999999999	0.9716932578486878	2	0.0015259021893143654	0.013885710388422012	1303.759014637992	82.82496441510303	1304.2838983050847	82.60063559322033	1291.0	85.0	39.5	1303.0	90.5	1.015856162405698	0.6435130174875453	1.0	0.8833333333333333	0.909171161418509	7.418721954390499	6.727204538630047	3.0	1.5283553720713585	1.5	4.5
53	5	idr0002-chrCondensation-t170/plate1_1_013_[Well_57,_Field_1_(Spot_57)]__179742__0__0__1344__1024.tiff	idr0002-chrCondensation-t170/CP-output/plate1_1_013_[Well_57,_Field_1_(Spot_57)]__179742__0__0__1344__1024_combinedMask.tiff	plate1_1	57	TOP2A	s14308_TOP2A	Longer prophase	240	264.0	104.0	1.8684476863120973	0.939821126496739	1.0	0.5	0.42912194947402077	32.011372586635176	31.78049716414141	5.656854249492381	2.3178373249795983	2.0	11.766968108291042	10.937225482394437	68.67321405949693	83.83400000000003	0.8318890814558059	1	0.0003356989473104477	0.009460593573749065	261.73982748966296	99.41484205917075	261.76666666666665	99.46666666666667	258.0	90.0	14.0	263.0	105.0	1.012087429217703	0.6238328719573768	1.0	0.7	0.9337914875711926	4.826016236927024	4.123105625617661	2.0	1.1897753035351701	1.0	2.8284271247461903
53	6	idr0002-chrCondensation-t170/plate1_1_013_[Well_57,_Field_1_(Spot_57)]__179742__0__0__1344__1024.tiff	idr0002-chrCondensation-t170/CP-output/plate1_1_013_[Well_57,_Field_1_(Spot_57)]__179742__0__0__1344__1024_combinedMask.tiff	plate1_1	57	TOP2A	s14308_TOP2A	Longer prophase	2034	532.0	108.0	1.0611525205850463	0.6815004819656993	1.0	0.710691823899371	0.8331642202013305	59.78515296137056	60.0	21.540659228538015	8.186994702799407	7.211102550927978	43.03673106771093	43.75183097137515	45.780116321173374	175.15199999999984	0.9667300380228137	7	0.00158693827688694	0.013183794915676117	529.2508522767048	108.61408391025023	529.1307767944936	107.81907571288102	524.0	106.0	11.285714285714286	527.7142857142857	105.57142857142857	0.990455854770769	0.5193638892913921	1.0	0.8452380952380952	0.8277551574320928	4.1929846547015055	3.490875141979604	1.5469181606780271	1.111527352665003	1.0	2.034662955302755
53	7	idr0002-chrCondensation-t170/plate1_1_013_[Well_57,_Field_1_(Spot_57)]__179742__0__0__1344__1024.tiff	idr0002-chrCondensation-t170/CP-output/plate1_1_013_[Well_57,_Field_1_(Spot_57)]__179742__0__0__1344__1024_combinedMask.tiff	plate1_1	57	TOP2A	s14308_TOP2A	Longer prophase	731	248.0	120.0	1.3614432525076028	0.7757460160520913	1.0	0.4685897435897436	0.4528440711989659	42.57804414877211	40.311288741492746	9.0	3.7163288683138513	3.605551275463989	27.577164466275352	26.8686728865413	41.383797072084356	142.42600000000004	0.7630480167014614	0	0.0005951020866632462	0.009857328608632088	243.5222452259155	114.65807442503555	243.41450068399453	114.44049247606019	249.0	125.0	nan	nan	nan	nan	nan	nan	nan	nan	nan	nan	nan	nan	nan	nan
53	8	idr0002-chrCondensation-t170/plate1_1_013_[Well_57,_Field_1_(Spot_57)]__179742__0__0__1344__1024.tiff	idr0002-chrCondensation-t170/CP-output/plate1_1_013_[Well_57,_Field_1_(Spot_57)]__179742__0__0__1344__1024_combinedMask.tiff	plate1_1	57	TOP2A	s14308_TOP2A	Longer prophase	573	222.0	126.0	1.0547501140901139	0.6069593191027827	1.0	0.6201298701298701	0.750140834300728	30.740221137037363	32.01562118716424	10.816653826391969	4.326015479421165	4.0	22.637813238811166	24.430265141392614	-22.748695068007027	97.97400000000005	0.9116945107398569	0	0.0007324330508708954	0.010345617309212685	220.9653356978857	127.03024076485754	220.8568935427574	127.17277486910994	228.0	127.0	nan	nan	nan	nan	nan	nan	nan	nan	nan	nan	nan	nan	nan	nan
53	9	idr0002-chrCondensation-t170/plate1_1_013_[Well_57,_Field_1_(Spot_57)]__179742__0__0__1344__1024.tiff	idr0002-chrCondensation-t170/CP-output/plate1_1_013_[Well_57,_Field_1_(Spot_57)]__179742__0__0__1344__1024_combinedMask.tiff	plate1_1	57	TOP2A	s14308_TOP2A	Longer prophase	966	380.0	132.0	1.061939062935086	0.7057226928765717	1.0	0.7853658536585366	0.8809263155278183	41.70800778175004	41.48493702538308	14.7648230602334	5.829606647446454	5.049509756796392	29.0	29.549629923056703	9.514027344145639	117.38800000000005	0.9631106679960119	0	0.005065996199846268	0.016617074608802795	376.6588999806625	131.09641485778337	376.91614906832297	131.60351966873705	378.0	129.0	nan	nan	nan	nan	nan	nan	nan	nan	nan	nan	nan	nan	nan	nan
53	10	idr0002-chrCondensation-t170/plate1_1_013_[Well_57,_Field_1_(Spot_57)]__179742__0__0__1344__1024.tiff	idr0002-chrCondensation-t170/CP-output/plate1_1_013_[Well_57,_Field_1_(Spot_57)]__179742__0__0__1344__1024_combinedMask.tiff	plate1_1	57	TOP2A	s14308_TOP2A	Longer prophase	2579	705.0	137.0	1.045931318885628	0.6484813678066482	1.0	0.7213986013986013	0.7369524945404191	65.88750480957833	66.70832032063167	24.351591323771842	8.908736415883963	8.0	50.08792269599529	50.15558002496268	65.06766729758951	209.70599999999953	0.9483360911932343	2	0.0007019154727458954	0.010528725571930408	705.2743123713785	139.33357337573253	705.4881737107406	139.7274137262505	704.0	128.0	11.0	711.0	162.0	1.001421824330125	0.7141988782806572	1.0	0.8416666666666667	1.0218392445178748	4.224792862123818	3.3541019662496847	1.5	1.1247835496211556	1.0	2.0
53	11	idr0002-chrCondensation-t170/plate1_1_013_[Well_57,_Field_1_(Spot_57)]__179742__0__0__1344__1024.tiff	idr0002-chrCondensation-t170/CP-output/plate1_1_013_[Well_57,_Field_1_(Spot_57)]__179742__0__0__1344__1024_combinedMask.tiff	plate1_1	57	TOP2A	s14308_TOP2A	Longer prophase	1510	62.0	184.0	1.052195843016307	0.6660380636126947	1.0	0.6885544915640675	0.8443560178168739	50.964656402684454	50.80354318352215	18.027756377319946	7.107365382848211	6.324555320336759	36.124050974711146	38.01544210855696	-24.239871429123834	149.91	0.9599491417673236	0	0.003540092147886753	0.014801251702010632	61.76036287481145	184.36833055892478	62.47019867549669	184.5933774834437	50.0	189.0	nan	nan	nan	nan	nan	nan	nan	nan	nan	nan	nan	nan	nan	nan
53	12	idr0002-chrCondensation-t170/plate1_1_013_[Well_57,_Field_1_(Spot_57)]__179742__0__0__1344__1024.tiff	idr0002-chrCondensation-t170/CP-output/plate1_1_013_[Well_57,_Field_1_(Spot_57)]__179742__0__0__1344__1024_combinedMask.tiff	plate1_1	57	TOP2A	s14308_TOP2A	Longer prophase	1958	201.0	204.0	1.0597356978138643	0.5513305994020404	1.0	0.724112426035503	0.7552441808589118	55.779090700324964	58.137767414994535	21.095023109728988	7.677745699953805	7.0	47.14404496444653	46.53576261435738	-54.75144107648681	180.49599999999984	0.927742241175077	2	0.0010528722777962685	0.011642633937299252	196.888385895167	205.00589891726204	196.86159346271705	205.50306435137895	202.0	210.0	13.5	195.5	201.0	1.232373762164995	0.7894860727027133	1.0	0.725	0.7610159727003951	5.248810847101605	4.273721233651441	1.618033988749895	1.1418432697437655	1.0	2.267766952966369
53	13	idr0002-chrCondensation-t170/plate1_1_013_[Well_57,_Field_1_(Spot_57)]__179742__0__0__1344__1024.tiff	idr0002-chrCondensation-t170/CP-output/plate1_1_013_[Well_57,_Field_1_(Spot_57)]__179742__0__0__1344__1024_combinedMask.tiff	plate1_1	57	TOP2A	s14308_TOP2A	Longer prophase	857	1164.0	219.0	1.0375728980756889	0.5556608567931657	1.0	0.7213804713804713	0.8376382405091048	36.60178531290685	37.0	14.142135623730951	5.426507300308377	5.0	30.95193809618571	30.431055639084743	35.403762473697185	113.38800000000005	0.9474847982310669	0	0.006805524230003357	0.01734950765967369	1163.6813227447606	217.99405330782466	1163.9544924154025	218.27771295215868	1161.0	220.0	nan	nan	nan	nan	nan	nan	nan	nan	nan	nan	nan	nan	nan	nan
53	14	idr0002-chrCondensation-t170/plate1_1_013_[Well_57,_Field_1_(Spot_57)]__179742__0__0__1344__1024.tiff	idr0002-chrCondensation-t170/CP-output/plate1_1_013_[Well_57,_Field_1_(Spot_57)]__179742__0__0__1344__1024_combinedMask.tiff	plate1_1	57	TOP2A	s14308_TOP2A	Longer prophase	1778	1135.0	252.0	1.0123656895949407	0.402826234948202	1.0	0.7274959083469722	0.7908592644606901	49.915894279236156	51.62363799656123	21.93171219946131	7.879826662459449	7.0	45.10671108178233	45.686843728260236	10.39536759567959	168.0819999999999	0.9390018484288355	0	0.0031433580443263054	0.01336690317839384	1134.7900510842233	250.60397256466285	1135.5809898762654	250.53149606299212	1131.0	253.0	nan	nan	nan	nan	nan	nan	nan	nan	nan	nan	nan	nan	nan	nan
53	15	idr0002-chrCondensation-t170/plate1_1_013_[Well_57,_Field_1_(Spot_57)]__179742__0__0__1344__1024.tiff	idr0002-chrCondensation-t170/CP-output/plate1_1_013_[Well_57,_Field_1_(Spot_57)]__179742__0__0__1344__1024_combinedMask.tiff	plate1_1	57	TOP2A	s14308_TOP2A	Longer prophase	1212	1182.0	259.0	1.0074431408532787	0.19331204934427149	1.0	0.7390243902439024	0.8882895311527716	39.79907438081033	41.0	18.439088914585774	6.674264748098517	5.830951894845301	37.99696344142819	39.04835739716943	26.583559193613404	130.94200000000006	0.9626687847498018	0	0.004821850918233395	0.01518272701650858	1181.8507859635533	258.4995622605322	1181.7673267326732	258.35478547854785	1182.0	256.0	nan	nan	nan	nan	nan	nan	nan	nan	nan	nan	nan	nan	nan	nan
53	16	idr0002-chrCondensation-t170/plate1_1_013_[Well_57,_Field_1_(Spot_57)]__179742__0__0__1344__1024.tiff	idr0002-chrCondensation-t170/CP-output/plate1_1_013_[Well_57,_Field_1_(Spot_57)]__179742__0__0__1344__1024_combinedMask.tiff	plate1_1	57	TOP2A	s14308_TOP2A	Longer prophase	2147	294.0	284.0	1.01685913148353	0.4775819341010427	1.0	0.7654188948306595	0.8836233572390624	55.97447605935377	55.758407437802596	23.769728648009426	8.690733385044002	7.810249675906654	48.78205125443337	49.17845909128517	61.02733939597147	174.73799999999983	0.9686442589668396	6	0.0015564197674393654	0.01493858266621828	294.097766398888	282.0050863013947	293.91150442477874	282.22589659990683	297.0	278.0	15.5	287.6666666666667	282.0	1.0460886931557893	0.557550112867205	1.0	0.8017951625094483	0.909802963047841	4.845328335484125	4.055547820214538	1.9428090415820636	1.1876593752575277	1.0345177968644246	2.7273268384464884
53	17	idr0002-chrCondensation-t170/plate1_1_013_[Well_57,_Field_1_(Spot_57)]__179742__0__0__1344__1024.tiff	idr0002-chrCondensation-t170/CP-output/plate1_1_013_[Well_57,_Field_1_(Spot_57)]__179742__0__0__1344__1024_combinedMask.tiff	plate1_1	57	TOP2A	s14308_TOP2A	Longer prophase	1081	173.0	302.0	1.015344582380761	0.3951359880323461	1.0	0.7491337491337491	0.8416416899483589	38.93513597293285	39.56008088970496	16.55294535724685	6.133597103657809	5.385164807134504	35.72192855621433	35.76669731655613	12.2752378158908	127.04400000000005	0.9486616937253183	0	0.0013351645320653915	0.01415274292230606	173.37440301721765	301.8225989855281	173.53746530989824	301.8686401480111	170.0	305.0	nan	nan	nan	nan	nan	nan	nan	nan	nan	nan	nan	nan	nan	nan
53	18	idr0002-chrCondensation-t170/plate1_1_013_[Well_57,_Field_1_(Spot_57)]__179742__0__0__1344__1024.tiff	idr0002-chrCondensation-t170/CP-output/plate1_1_013_[Well_57,_Field_1_(Spot_57)]__179742__0__0__1344__1024_combinedMask.tiff	plate1_1	57	TOP2A	s14308_TOP2A	Longer prophase	1403	124.0	312.0	1.0418255704297334	0.5815868791120932	1.0	0.7423280423280423	0.8488973737028473	47.31275789714717	47.01063709417264	18.027756377319946	6.85153040832776	6.082762530298219	36.93369212362695	38.48818561393154	27.116861386977302	144.11399999999998	0.9580061454421306	1	0.0024261847138404846	0.016922255977988243	123.15316338626398	313.2798754572006	123.3328581610834	313.3207412687099	124.0	315.0	10.0	128.0	323.0	1.0178760197630932	0.6100733333546638	1.0	0.625	0.775936222514457	4.085	3.1622776601683795	1.4142135623730951	1.1242640687119285	1.0	2.1213203435596424
53	19	idr0002-chrCondensation-t170/plate1_1_013_[Well_57,_Field_1_(Spot_57)]__179742__0__0__1344__1024.tiff	idr0002-chrCondensation-t170/CP-output/plate1_1_013_[Well_57,_Field_1_(Spot_57)]__179742__0__0__1344__1024_combinedMask.tiff	plate1_1	57	TOP2A	s14308_TOP2A	Longer prophase	1657	658.0	331.0	1.053803784848114	0.6189333252126354	1.0	0.7555859553123575	0.7946738226196053	52.414285424622676	51.19570294468082	18.35755975068582	7.120670673357205	6.4031242374328485	40.896028517630555	41.16846137042616	-14.11008368728177	161.87199999999999	0.9335211267605635	0	0.006195162422955036	0.01879911497235298	652.4346060463694	332.1918517220582	653.4405552202776	331.3910681955341	642.0	338.0	nan	nan	nan	nan	nan	nan	nan	nan	nan	nan	nan	nan	nan	nan
[truncated: 8,526 more rows]
[truncated: 59 more columns]
